# Supplementary material for: An oral keratinocyte life cycle model identifies novel host genome regulation by human papillomavirus 16 relevant to HPV positive head and neck cancer
Source: Oncotarget. 2017 Jun 1;8(47):81892–909. doi: 10.18632/oncotarget.18328 (PMC5669857; doi:10.18632/oncotarget.18328)
Supplement: Supplementary file 2 [file oncotarget-08-81892-s002.xlsx]

## Sheet: Sheet1
	baseMean	log2FoldChange	lfcSE	stat	pvalue	padj	Associated Gene Name	Rank	Ratio	FDR.05
ENSG00000165949	4874.46	-7.5751	0.26068	-29.059	1.19e-185	2.12e-181	IFI27	1	0.00524405	2.43522e-06
ENSG00000179820	915.988	6.19376	0.302949	20.4449	6.67e-93	5.96e-89	MYADM	2	73.1994	4.87045e-06
ENSG00000136167	1808.86	-4.99292	0.246433	-20.2608	2.85e-91	1.7e-87	LCP1	3	0.0314036	7.30567e-06
ENSG00000162493	723.313	6.17931	0.30864	20.0211	3.61e-89	1.61e-85	PDPN	4	72.4697	9.74089e-06
ENSG00000126709	4427.83	-4.68742	0.238493	-19.6544	5.3e-86	1.9e-82	IFI6	5	0.0388101	1.21761e-05
ENSG00000157601	1152.28	-4.75946	0.271078	-17.5575	5.21e-69	1.55e-65	MX1	6	0.0369199	1.46113e-05
ENSG00000137959	439.495	-4.86611	0.302054	-16.1101	2.17e-58	5.53e-55	IFI44L	7	0.0342889	1.70466e-05
ENSG00000183486	252.94	-4.66712	0.332045	-14.0557	7.11e-45	1.59e-41	MX2	8	0.0393602	1.94818e-05
ENSG00000135821	30810.2	2.9063	0.212459	13.6794	1.35e-42	2.68e-39	GLUL	9	7.49695	2.1917e-05
ENSG00000185885	2229.03	-3.41638	0.250086	-13.6608	1.74e-42	3.11e-39	IFITM1	10	0.0936626	2.43522e-05
ENSG00000270168	779.143	-3.16876	0.240752	-13.162	1.45e-39	2.31e-36	LA16c-380H5.3	11	0.111201	2.67875e-05
ENSG00000101255	13689.9	-2.97149	0.225847	-13.1571	1.55e-39	2.31e-36	TRIB3	12	0.127495	2.92227e-05
ENSG00000160179	1092.93	-3.06144	0.239426	-12.7866	1.95e-37	2.68e-34	ABCG1	13	0.119788	3.16579e-05
ENSG00000146674	289.06	3.69885	0.290931	12.7138	4.95e-37	6.32e-34	IGFBP3	14	12.9857	3.40931e-05
ENSG00000214357	561.214	3.21112	0.253207	12.6818	7.46e-37	8.89e-34	NEURL1B	15	9.26069	3.65283e-05
ENSG00000151240	205.69	-4.15002	0.338139	-12.2731	1.26e-34	1.41e-31	DIP2C	16	0.0563272	3.89636e-05
ENSG00000130054	119.178	-5.00578	0.413195	-12.1148	8.81e-34	9.27e-31	FAM155B	17	0.031125	4.13988e-05
ENSG00000125826	10493.5	-2.63934	0.218401	-12.0848	1.27e-33	1.26e-30	RBCK1	18	0.160501	4.3834e-05
ENSG00000168916	212.643	3.76483	0.316587	11.8919	1.3e-32	1.23e-29	ZNF608	19	13.5933	4.62692e-05
ENSG00000187608	1436.37	-2.75705	0.233127	-11.8264	2.85e-32	2.55e-29	ISG15	20	0.147926	4.87045e-05
ENSG00000089127	431.018	-3.12925	0.26521	-11.7992	3.94e-32	3.35e-29	OAS1	21	0.114288	5.11397e-05
ENSG00000166347	184.233	-3.93135	0.333798	-11.7776	5.09e-32	4.14e-29	CYB5A	22	0.065546	5.35749e-05
ENSG00000163975	595.239	3.34784	0.285294	11.7347	8.46e-32	6.57e-29	MELTF	23	10.1812	5.60101e-05
ENSG00000067606	505.147	-3.32494	0.288118	-11.5402	8.27e-31	6.16e-28	PRKCZ	24	0.0997911	5.84454e-05
ENSG00000123119	107.725	4.63164	0.409965	11.2976	1.35e-29	9.64e-27	NECAB1	25	24.7892	6.08806e-05
ENSG00000111335	1830.57	-2.41663	0.22699	-10.6464	1.81e-26	1.25e-23	OAS2	26	0.187293	6.33158e-05
ENSG00000178723	890.791	2.75795	0.260542	10.5855	3.48e-26	2.3e-23	GLULP4	27	6.76437	6.5751e-05
ENSG00000168386	754.815	2.49896	0.23742	10.5255	6.59e-26	4.21e-23	FILIP1L	28	5.6528	6.81862e-05
ENSG00000109193	108.345	3.97021	0.379193	10.4702	1.18e-25	7.3e-23	SULT1E1	29	15.673	7.06215e-05
ENSG00000205426	602.818	-2.67565	0.257759	-10.3804	3.04e-25	1.81e-22	KRT81	30	0.156513	7.30567e-05
ENSG00000132274	963.234	-2.42104	0.234086	-10.3425	4.53e-25	2.61e-22	TRIM22	31	0.186722	7.54919e-05
ENSG00000170458	142.51	-3.50664	0.339205	-10.3378	4.75e-25	2.65e-22	CD14	32	0.0879823	7.79271e-05
ENSG00000106852	962.883	2.38056	0.233592	10.1911	2.17e-24	1.18e-21	LHX6	33	5.2074	8.03624e-05
ENSG00000108342	155.522	-3.28691	0.327602	-10.0332	1.09e-23	5.72e-21	CSF3	34	0.102457	8.27976e-05
ENSG00000196159	635.645	2.43157	0.247059	9.84206	7.42e-23	3.79e-20	FAT4	35	5.39481	8.52328e-05
ENSG00000134321	218.474	-2.90375	0.295319	-9.83256	8.15e-23	4.05e-20	RSAD2	36	0.133624	8.7668e-05
ENSG00000253250	66.5258	4.24298	0.432983	9.79942	1.13e-22	5.47e-20	C8orf88	37	18.935	9.01033e-05
ENSG00000180287	110.012	-3.73787	0.3839	-9.73657	2.11e-22	9.9e-20	PLD5	38	0.0749531	9.25385e-05
ENSG00000188624	197.899	-3.07747	0.31662	-9.71978	2.48e-22	1.14e-19	IGFL3	39	0.118464	9.49737e-05
ENSG00000137965	814.845	-2.94569	0.303443	-9.70756	2.8e-22	1.25e-19	IFI44	40	0.129795	9.74089e-05
ENSG00000151640	66.4879	-4.19467	0.435021	-9.64245	5.29e-22	2.31e-19	DPYSL4	41	0.0546107	9.98441e-05
ENSG00000117724	9058.69	2.05934	0.215316	9.56425	1.13e-21	4.81e-19	CENPF	42	4.16795	0.000102279
ENSG00000113657	763.366	2.25444	0.238082	9.46914	2.82e-21	1.17e-18	DPYSL3	43	4.77148	0.000104715
ENSG00000162777	111.587	3.56644	0.377622	9.44447	3.57e-21	1.45e-18	DENND2D	44	11.8469	0.00010715
ENSG00000158373	488.906	-2.40206	0.254503	-9.43825	3.79e-21	1.51e-18	HIST1H2BD	45	0.189194	0.000109585
ENSG00000145214	404.061	-2.62004	0.279478	-9.37477	6.93e-21	2.69e-18	DGKQ	46	0.162663	0.00011202
ENSG00000196116	262.331	-2.64541	0.283972	-9.31573	1.21e-20	4.61e-18	TDRD7	47	0.159828	0.000114455
ENSG00000169679	2781.08	1.9999	0.214969	9.30324	1.36e-20	5.07e-18	BUB1	48	3.99973	0.000116891
ENSG00000169403	295.336	-2.63731	0.284807	-9.25999	2.04e-20	7.46e-18	PTAFR	49	0.160728	0.000119326
ENSG00000234444	95.3791	-3.50428	0.379425	-9.23578	2.56e-20	9.16e-18	ZNF736	50	0.0881263	0.000121761
ENSG00000270978	330.109	2.57871	0.279321	9.23207	2.65e-20	9.3e-18	RP11-54C4.2	51	5.97405	0.000124196
ENSG00000117650	1875.67	2.08229	0.226125	9.20855	3.31e-20	1.14e-17	NEK2	52	4.23478	0.000126632
ENSG00000103381	804.635	-2.13302	0.23191	-9.19761	3.66e-20	1.23e-17	CPPED1	53	0.227981	0.000129067
ENSG00000131747	16048.9	1.99726	0.220997	9.03749	1.6e-19	5.31e-17	TOP2A	54	3.99241	0.000131502
ENSG00000071282	79.2679	3.50119	0.39359	8.89551	5.81e-19	1.89e-16	LMCD1	55	11.323	0.000133937
ENSG00000234745	3250.19	-1.92747	0.217075	-8.87931	6.73e-19	2.15e-16	HLA-B	56	0.262889	0.000136372
ENSG00000076554	687.307	-2.38724	0.269374	-8.86216	7.85e-19	2.46e-16	TPD52	57	0.191148	0.000138808
ENSG00000165434	494.917	2.35706	0.266023	8.86033	7.98e-19	2.46e-16	PGM2L1	58	5.12324	0.000141243
ENSG00000134057	6530.96	1.89905	0.215141	8.82701	1.08e-18	3.26e-16	CCNB1	59	3.72967	0.000143678
ENSG00000091490	374.396	-2.49632	0.285304	-8.7497	2.14e-18	6.37e-16	SEL1L3	60	0.177228	0.000146113
ENSG00000090889	1472.13	1.93985	0.222253	8.72811	2.59e-18	7.59e-16	KIF4A	61	3.83665	0.000148549
ENSG00000078687	59.1237	3.77535	0.432657	8.72598	2.64e-18	7.61e-16	TNRC6C	62	13.6929	0.000150984
ENSG00000169607	3934.23	1.88238	0.216294	8.70285	3.24e-18	9.18e-16	CKAP2L	63	3.68682	0.000153419
ENSG00000139354	1325.49	2.01397	0.236181	8.52722	1.5e-17	4.19e-15	GAS2L3	64	4.03891	0.000155854
ENSG00000049192	206.048	2.50057	0.295411	8.4647	2.57e-17	7.06e-15	ADAMTS6	65	5.65908	0.000158289
ENSG00000077942	1463.64	2.16882	0.25642	8.45804	2.72e-17	7.36e-15	FBLN1	66	4.49654	0.000160725
ENSG00000130513	104.942	-3.12348	0.369989	-8.44209	3.12e-17	8.31e-15	GDF15	67	0.114746	0.00016316
ENSG00000166106	160.832	2.74838	0.326126	8.42737	3.54e-17	9.29e-15	ADAMTS15	68	6.71964	0.000165595
ENSG00000012171	288.75	-2.30075	0.274667	-8.37652	5.45e-17	1.41e-14	SEMA3B	69	0.202957	0.00016803
ENSG00000128602	139.781	-2.70578	0.325418	-8.31478	9.19e-17	2.35e-14	SMO	70	0.153278	0.000170466
ENSG00000185432	66.9294	3.39886	0.409293	8.30422	1e-16	2.53e-14	METTL7A	71	10.5477	0.000172901
ENSG00000011426	20580.2	1.79557	0.216883	8.279	1.24e-16	3.08e-14	ANLN	72	3.47153	0.000175336
ENSG00000198960	144.171	2.64151	0.319359	8.27129	1.33e-16	3.24e-14	ARMCX6	73	6.23983	0.000177771
ENSG00000150054	542.29	2.022	0.246466	8.20398	2.33e-16	5.62e-14	MPP7	74	4.06148	0.000180207
ENSG00000047936	264.15	2.27656	0.27773	8.19702	2.46e-16	5.87e-14	ROS1	75	4.8452	0.000182642
ENSG00000137807	3137.19	1.74337	0.212729	8.19526	2.5e-16	5.88e-14	KIF23	76	3.34815	0.000185077
ENSG00000136153	1846.16	1.79363	0.219051	8.18817	2.65e-16	6.16e-14	LMO7	77	3.46685	0.000187512
ENSG00000174469	97.6237	2.99788	0.367408	8.15954	3.36e-16	7.69e-14	CNTNAP2	78	7.98824	0.000189947
ENSG00000166289	196.44	-2.4512	0.300457	-8.15825	3.4e-16	7.69e-14	PLEKHF1	79	0.182859	0.000192383
ENSG00000006047	104.103	2.86026	0.35066	8.15679	3.44e-16	7.69e-14	YBX2	80	7.26146	0.000194818
ENSG00000114631	244.352	2.37685	0.291952	8.14123	3.91e-16	8.63e-14	PODXL2	81	5.194	0.000197253
ENSG00000178685	811.486	-1.87682	0.231833	-8.09555	5.7e-16	1.24e-13	PARP10	82	0.272284	0.000199688
ENSG00000112984	2942.5	1.97138	0.244616	8.05907	7.69e-16	1.66e-13	KIF20A	83	3.92142	0.000202124
ENSG00000183688	52.0065	3.45733	0.430475	8.03143	9.63e-16	2.05e-13	FAM101B	84	10.984	0.000204559
ENSG00000162409	51.9726	-3.50019	0.43627	-8.02301	1.03e-15	2.17e-13	PRKAA2	85	0.0883765	0.000206994
ENSG00000112715	5778.4	-1.69032	0.210872	-8.01586	1.09e-15	2.27e-13	VEGFA	86	0.309858	0.000209429
ENSG00000123485	2189.67	1.74892	0.21845	8.00603	1.18e-15	2.42e-13	HJURP	87	3.36106	0.000211864
ENSG00000113368	1741.74	1.93087	0.241216	8.00472	1.2e-15	2.42e-13	LMNB1	88	3.81284	0.0002143
ENSG00000176715	370.438	-2.07698	0.259487	-8.00417	1.2e-15	2.42e-13	ACSF3	89	0.23701	0.000216735
ENSG00000108771	585.375	-1.90352	0.241147	-7.89363	2.94e-15	5.83e-13	DHX58	90	0.26729	0.00021917
ENSG00000179593	447.644	-2.20422	0.279794	-7.87803	3.33e-15	6.53e-13	ALOX15B	91	0.217001	0.000221605
ENSG00000149485	1894.34	1.71032	0.21793	7.84803	4.23e-15	8.21e-13	FADS1	92	3.27234	0.000224041
ENSG00000102401	374.483	2.01011	0.256435	7.83866	4.55e-15	8.75e-13	ARMCX3	93	4.02812	0.000226476
ENSG00000185745	1033.26	-2.03835	0.261687	-7.78929	6.74e-15	1.27e-12	IFIT1	94	0.243442	0.000228911
ENSG00000087245	543.634	2.2205	0.285092	7.78872	6.77e-15	1.27e-12	MMP2	95	4.66056	0.000231346
ENSG00000137804	3193.88	1.65684	0.213124	7.77408	7.6e-15	1.41e-12	NUSAP1	96	3.15325	0.000233781
ENSG00000189001	393.374	2.04573	0.263729	7.75692	8.7e-15	1.6e-12	SBSN	97	4.12881	0.000236217
ENSG00000147364	645.69	-1.82824	0.236749	-7.72229	1.14e-14	2.08e-12	FBXO25	98	0.281608	0.000238652
ENSG00000185507	700.888	-1.95361	0.253355	-7.71097	1.25e-14	2.25e-12	IRF7	99	0.258169	0.000241087
ENSG00000215043	133.437	2.61704	0.341455	7.66437	1.8e-14	3.21e-12	GLULP6	100	6.13488	0.000243522
ENSG00000176046	2979.77	-1.69571	0.222015	-7.63782	2.21e-14	3.91e-12	NUPR1	101	0.308703	0.000245958
ENSG00000164104	8329.62	1.61204	0.211553	7.62006	2.54e-14	4.44e-12	HMGB2	102	3.05685	0.000248393
ENSG00000138180	2852.14	1.69077	0.22237	7.60343	2.88e-14	5e-12	CEP55	103	3.2283	0.000250828
ENSG00000172292	2656.32	1.68766	0.222283	7.59241	3.14e-14	5.4e-12	CERS6	104	3.22135	0.000253263
ENSG00000203995	48.0405	3.3555	0.442962	7.57514	3.59e-14	6.11e-12	ZYG11A	105	10.2354	0.000255698
ENSG00000254572	136.813	2.50884	0.331894	7.55914	4.06e-14	6.84e-12	GLULP3	106	5.69161	0.000258134
ENSG00000138759	183.53	-2.27448	0.301885	-7.53425	4.91e-14	8.2e-12	FRAS1	107	0.206688	0.000260569
ENSG00000135905	70.8385	2.89663	0.386436	7.49576	6.59e-14	1.09e-11	DOCK10	108	7.44685	0.000263004
ENSG00000136108	5433.22	1.77507	0.236827	7.49523	6.62e-14	1.09e-11	CKAP2	109	3.42255	0.000265439
ENSG00000169252	3721.4	1.7136	0.228973	7.48383	7.22e-14	1.17e-11	ADRB2	110	3.27978	0.000267875
ENSG00000121621	956.397	1.91911	0.257667	7.44803	9.47e-14	1.53e-11	KIF18A	111	3.7819	0.00027031
ENSG00000174738	5077.88	1.61466	0.217184	7.43451	1.05e-13	1.67e-11	NR1D2	112	3.06239	0.000272745
ENSG00000128872	151.503	-2.31326	0.311716	-7.42107	1.16e-13	1.84e-11	TMOD2	113	0.201205	0.00027518
ENSG00000183023	189.885	2.26878	0.305917	7.41632	1.2e-13	1.89e-11	SLC8A1	114	4.81915	0.000277615
ENSG00000121152	1131.77	1.72016	0.232193	7.40832	1.28e-13	1.99e-11	NCAPH	115	3.29474	0.000280051
ENSG00000126787	2697.3	1.84666	0.249565	7.39953	1.37e-13	2.11e-11	DLGAP5	116	3.59668	0.000282486
ENSG00000159208	730.447	1.8994	0.257026	7.3899	1.47e-13	2.24e-11	CIART	117	3.73058	0.000284921
ENSG00000161800	3459.05	1.6186	0.22005	7.35558	1.9e-13	2.88e-11	RACGAP1	118	3.07076	0.000287356
ENSG00000143153	2670.79	1.5788	0.215117	7.33924	2.15e-13	3.23e-11	ATP1B1	119	2.9872	0.000289792
ENSG00000089685	2514.08	1.60786	0.219309	7.33147	2.28e-13	3.39e-11	BIRC5	120	3.04799	0.000292227
ENSG00000138028	44.9444	3.21754	0.43924	7.32524	2.38e-13	3.52e-11	CGREF1	121	9.302	0.000294662
ENSG00000134824	6787.52	1.69746	0.232288	7.30754	2.72e-13	3.99e-11	FADS2	122	3.24329	0.000297097
ENSG00000119917	743.713	-1.73881	0.238776	-7.28218	3.28e-13	4.77e-11	IFIT3	123	0.299616	0.000299532
ENSG00000181458	238.683	2.08627	0.28719	7.26442	3.75e-13	5.4e-11	TMEM45A	124	4.24648	0.000301968
ENSG00000283445	202.657	-2.11492	0.29125	-7.26154	3.83e-13	5.47e-11	RP11-63G10.4	125	0.230859	0.000304403
ENSG00000026559	319.26	-1.95882	0.270617	-7.23834	4.54e-13	6.44e-11	KCNG1	126	0.257239	0.000306838
ENSG00000182667	509.723	1.88242	0.260276	7.23239	4.75e-13	6.68e-11	NTM	127	3.68693	0.000309273
ENSG00000088325	9393.49	1.81291	0.251917	7.19645	6.18e-13	8.63e-11	TPX2	128	3.51349	0.000311709
ENSG00000173432	1231.17	-1.7751	0.246868	-7.19048	6.46e-13	8.94e-11	SAA1	129	0.292174	0.000314144
ENSG00000138496	589.77	-1.78457	0.24826	-7.18829	6.56e-13	9.02e-11	PARP9	130	0.290263	0.000316579
ENSG00000198865	35.998	-3.29321	0.458695	-7.17953	7e-13	9.54e-11	CCDC152	131	0.10201	0.000319014
ENSG00000204624	144.754	2.50685	0.350118	7.16002	8.07e-13	1.09e-10	DISP3	132	5.68379	0.000321449
ENSG00000131620	628.304	1.76033	0.246293	7.14728	8.85e-13	1.19e-10	ANO1	133	3.38775	0.000323885
ENSG00000113810	6677.35	1.70565	0.238967	7.13762	9.5e-13	1.27e-10	SMC4	134	3.26176	0.00032632
ENSG00000183696	8927.82	-1.50928	0.211929	-7.12161	1.07e-12	1.41e-10	UPP1	135	0.351287	0.000328755
ENSG00000142945	3284.18	1.53857	0.217615	7.07013	1.55e-12	2.03e-10	KIF2C	136	2.90506	0.00033119
ENSG00000049323	791.154	1.63882	0.231815	7.06951	1.55e-12	2.03e-10	LTBP1	137	3.11411	0.000333626
ENSG00000226650	343.487	1.81706	0.257519	7.05601	1.71e-12	2.2e-10	KIF4B	138	3.52361	0.000336061
ENSG00000262152	78.1698	-2.61199	0.370182	-7.05594	1.71e-12	2.2e-10	LA16c-380H5.1	139	0.163574	0.000338496
ENSG00000271134	378.092	-1.88157	0.266901	-7.04969	1.79e-12	2.29e-10	RP11-416L21.2	140	0.271389	0.000340931
ENSG00000177409	66.2189	-2.73816	0.388943	-7.04001	1.92e-12	2.44e-10	SAMD9L	141	0.149876	0.000343366
ENSG00000103489	881.724	1.83476	0.261593	7.01381	2.32e-12	2.92e-10	XYLT1	142	3.56712	0.000345802
ENSG00000162614	109.344	2.37689	0.340013	6.99058	2.74e-12	3.42e-10	NEXN	143	5.19416	0.000348237
ENSG00000166833	1857.46	1.74153	0.249239	6.9874	2.8e-12	3.48e-10	NAV2	144	3.3439	0.000350672
ENSG00000087586	3227.64	1.48157	0.212954	6.9572	3.47e-12	4.28e-10	AURKA	145	2.79252	0.000353107
ENSG00000185361	1113.01	1.86186	0.268141	6.94358	3.82e-12	4.68e-10	TNFAIP8L1	146	3.63476	0.000355543
ENSG00000141526	5990.74	-1.52592	0.220014	-6.93557	4.05e-12	4.92e-10	SLC16A3	147	0.347257	0.000357978
ENSG00000129757	191.623	2.04692	0.295212	6.93371	4.1e-12	4.95e-10	CDKN1C	148	4.13222	0.000360413
ENSG00000090530	2817.28	1.74881	0.252486	6.92637	4.32e-12	5.18e-10	P3H2	149	3.36082	0.000362848
ENSG00000157456	2722.78	1.51783	0.219284	6.92173	4.46e-12	5.32e-10	CCNB2	150	2.8636	0.000365283
ENSG00000145386	4151.2	1.65701	0.239509	6.91836	4.57e-12	5.41e-10	CCNA2	151	3.15362	0.000367719
ENSG00000091129	71.6078	-2.69628	0.390755	-6.90019	5.19e-12	6.11e-10	NRCAM	152	0.15429	0.000370154
ENSG00000110492	689.739	-1.63083	0.236438	-6.8975	5.29e-12	6.18e-10	MDK	153	0.322903	0.000372589
ENSG00000137628	3740.34	-1.81972	0.264182	-6.88813	5.65e-12	6.56e-10	DDX60	154	0.283276	0.000375024
ENSG00000232499	858.587	1.56967	0.228796	6.86056	6.86e-12	7.91e-10	RP11-512F24.1	155	2.96836	0.00037746
ENSG00000078401	883.578	1.78656	0.260727	6.85223	7.27e-12	8.33e-10	EDN1	156	3.44992	0.000379895
ENSG00000115414	174713	1.72801	0.252484	6.84404	7.7e-12	8.76e-10	FN1	157	3.31272	0.00038233
ENSG00000143401	2049.79	1.60805	0.235089	6.84018	7.91e-12	8.95e-10	ANP32E	158	3.04839	0.000384765
ENSG00000198826	3481.1	1.65349	0.24365	6.78633	1.15e-11	1.29e-09	ARHGAP11A	159	3.14594	0.0003872
ENSG00000265107	250.282	-1.9005	0.28094	-6.76479	1.34e-11	1.49e-09	GJA5	160	0.267851	0.000389636
ENSG00000134326	61.6512	-2.70869	0.401369	-6.74864	1.49e-11	1.66e-09	CMPK2	161	0.152968	0.000392071
ENSG00000169436	350.16	1.78963	0.26533	6.74491	1.53e-11	1.69e-09	COL22A1	162	3.45725	0.000394506
ENSG00000273706	68.5129	-2.79327	0.414552	-6.73804	1.61e-11	1.76e-09	LHX1	163	0.144259	0.000396941
ENSG00000110002	178.18	-2.05818	0.3059	-6.72827	1.72e-11	1.87e-09	VWA5A	164	0.240119	0.000399377
ENSG00000127415	44.8392	-2.92009	0.434228	-6.7248	1.76e-11	1.9e-09	IDUA	165	0.132119	0.000401812
ENSG00000173193	874.61	-1.67999	0.249932	-6.7218	1.79e-11	1.93e-09	PARP14	166	0.312084	0.000404247
ENSG00000182481	7650.67	1.54544	0.23	6.71931	1.83e-11	1.95e-09	KPNA2	167	2.91894	0.000406682
ENSG00000107281	735.281	-1.60695	0.239336	-6.71421	1.89e-11	2.01e-09	NPDC1	168	0.328291	0.000409117
ENSG00000129173	255.546	2.12205	0.316235	6.71035	1.94e-11	2.05e-09	E2F8	169	4.35312	0.000411553
ENSG00000134363	17350.2	1.4484	0.21609	6.70279	2.04e-11	2.15e-09	FST	170	2.72906	0.000413988
ENSG00000099250	1727.53	1.47586	0.22035	6.6978	2.12e-11	2.21e-09	NRP1	171	2.78149	0.000416423
ENSG00000109501	515.712	-1.85542	0.277907	-6.67641	2.45e-11	2.54e-09	WFS1	172	0.276352	0.000418858
ENSG00000185924	359.934	1.79232	0.268637	6.67192	2.52e-11	2.61e-09	RTN4RL1	173	3.46372	0.000421294
ENSG00000068489	2260.39	1.64109	0.246089	6.66865	2.58e-11	2.65e-09	PRR11	174	3.119	0.000423729
ENSG00000167767	1747.95	-1.51582	0.227487	-6.66332	2.68e-11	2.73e-09	KRT80	175	0.349698	0.000426164
ENSG00000118523	1565.28	1.56267	0.234631	6.66013	2.74e-11	2.78e-09	CTGF	176	2.95401	0.000428599
ENSG00000107331	751.989	-1.76149	0.265099	-6.64467	3.04e-11	3.07e-09	ABCA2	177	0.294943	0.000431034
ENSG00000184661	1187.75	1.4762	0.223102	6.61671	3.67e-11	3.69e-09	CDCA2	178	2.78215	0.00043347
ENSG00000101871	666.359	1.59448	0.241312	6.60752	3.91e-11	3.89e-09	MID1	179	3.01985	0.000435905
ENSG00000177989	281.106	-1.85721	0.281089	-6.6072	3.92e-11	3.89e-09	ODF3B	180	0.276009	0.00043834
ENSG00000196850	6120.91	1.4766	0.22462	6.57375	4.91e-11	4.84e-09	PPTC7	181	2.78292	0.000440775
ENSG00000172059	1098.74	1.54621	0.235849	6.55593	5.53e-11	5.43e-09	KLF11	182	2.92049	0.000443211
ENSG00000110723	1284	1.65705	0.25334	6.54082	6.12e-11	5.97e-09	EXPH5	183	3.15372	0.000445646
ENSG00000266714	123.488	-2.13408	0.328869	-6.48914	8.63e-11	8.38e-09	MYO15B	184	0.227813	0.000448081
ENSG00000144810	298.699	1.79073	0.276617	6.47367	9.56e-11	9.24e-09	COL8A1	185	3.45989	0.000450516
ENSG00000188549	773.573	-1.56998	0.242976	-6.46147	1.04e-10	9.96e-09	C15orf52	186	0.336813	0.000452951
ENSG00000223749	461.974	1.58538	0.245798	6.4499	1.12e-10	1.07e-08	MIR503HG	187	3.00086	0.000455387
ENSG00000198901	4972.64	1.36104	0.211044	6.4491	1.13e-10	1.07e-08	PRC1	188	2.56871	0.000457822
ENSG00000137812	1677.66	1.61717	0.250774	6.44872	1.13e-10	1.07e-08	CASC5	189	3.06773	0.000460257
ENSG00000237440	42.5803	-2.82654	0.438561	-6.44503	1.16e-10	1.09e-08	ZNF737	190	0.14097	0.000462692
ENSG00000145632	5071.66	1.35429	0.210197	6.44296	1.17e-10	1.1e-08	PLK2	191	2.55672	0.000465128
ENSG00000175063	5497.11	1.43582	0.22327	6.43087	1.27e-10	1.18e-08	UBE2C	192	2.70536	0.000467563
ENSG00000132635	827.404	-1.52147	0.236741	-6.42675	1.3e-10	1.21e-08	PCED1A	193	0.34833	0.000469998
ENSG00000225138	331.039	-1.72101	0.269012	-6.39752	1.58e-10	1.45e-08	CTD-2228K2.7	194	0.303337	0.000472433
ENSG00000160781	232.105	-1.82766	0.285709	-6.3969	1.59e-10	1.45e-08	PAQR6	195	0.281722	0.000474868
ENSG00000197641	1256.73	1.54113	0.241019	6.39424	1.61e-10	1.47e-08	SERPINB13	196	2.91023	0.000477304
ENSG00000148773	7684.97	1.87626	0.294109	6.37945	1.78e-10	1.61e-08	MKI67	197	3.67121	0.000479739
ENSG00000146530	137.208	-2.02022	0.316871	-6.37555	1.82e-10	1.65e-08	VWDE	198	0.24652	0.000482174
ENSG00000124107	1037.56	-1.50489	0.236308	-6.36834	1.91e-10	1.72e-08	SLPI	199	0.352357	0.000484609
ENSG00000112972	9754.75	1.43514	0.225683	6.35908	2.03e-10	1.81e-08	HMGCS1	200	2.70408	0.000487045
ENSG00000115112	2400.84	1.49478	0.235727	6.34115	2.28e-10	2.03e-08	TFCP2L1	201	2.8182	0.00048948
ENSG00000100994	10860.2	-1.33026	0.209936	-6.33648	2.35e-10	2.08e-08	PYGB	202	0.397697	0.000491915
ENSG00000138160	2587.89	1.50733	0.23796	6.33437	2.38e-10	2.09e-08	KIF11	203	2.84283	0.00049435
ENSG00000163032	265.68	1.87681	0.296301	6.33415	2.39e-10	2.09e-08	VSNL1	204	3.67263	0.000496786
ENSG00000125775	836.876	-1.4935	0.236539	-6.31399	2.72e-10	2.36e-08	SDCBP2	205	0.355149	0.000499221
ENSG00000175197	1532.51	-1.47223	0.233177	-6.31377	2.72e-10	2.36e-08	DDIT3	206	0.360426	0.000501656
ENSG00000076382	2336.93	1.43947	0.228047	6.31219	2.75e-10	2.37e-08	SPAG5	207	2.71222	0.000504091
ENSG00000135477	95.0758	-2.23186	0.353594	-6.31193	2.76e-10	2.37e-08	KRT87P	208	0.212884	0.000506526
ENSG00000149554	1102.91	1.41263	0.224012	6.30605	2.86e-10	2.45e-08	CHEK1	209	2.66222	0.000508962
ENSG00000143801	245.007	-1.70948	0.273549	-6.24926	4.12e-10	3.51e-08	PSEN2	210	0.305771	0.000511397
ENSG00000168477	113.142	-2.1294	0.342293	-6.22098	4.94e-10	4.18e-08	TNXB	211	0.228553	0.000513832
ENSG00000197647	55.7717	-2.62484	0.422599	-6.21119	5.26e-10	4.43e-08	ZNF433	212	0.162123	0.000516267
ENSG00000100918	182.854	-1.97045	0.317842	-6.19946	5.67e-10	4.75e-08	REC8	213	0.255174	0.000518703
ENSG00000002587	1196.43	1.4392	0.232168	6.19895	5.68e-10	4.75e-08	HS3ST1	214	2.7117	0.000521138
ENSG00000182010	156.128	2.1081	0.340173	6.19712	5.75e-10	4.78e-08	RTKN2	215	4.31122	0.000523573
ENSG00000130589	1925.95	-1.47909	0.23875	-6.19514	5.82e-10	4.82e-08	HELZ2	216	0.358716	0.000526008
ENSG00000072571	3427.52	1.58619	0.256199	6.19123	5.97e-10	4.92e-08	HMMR	217	3.00254	0.000528443
ENSG00000182986	52.6386	-2.59514	0.419541	-6.18567	6.18e-10	5.07e-08	ZNF320	218	0.165495	0.000530879
ENSG00000111799	5222.12	1.36859	0.221728	6.17235	6.73e-10	5.49e-08	COL12A1	219	2.58217	0.000533314
ENSG00000130707	2272.16	-1.33744	0.217527	-6.1484	7.83e-10	6.36e-08	ASS1	220	0.395722	0.000535749
ENSG00000197182	1582.35	-1.34182	0.218743	-6.1342	8.56e-10	6.92e-08	MIRLET7BHG	221	0.394524	0.000538184
ENSG00000024526	1868.68	1.64614	0.26848	6.13131	8.72e-10	7.02e-08	DEPDC1	222	3.12994	0.00054062
ENSG00000125266	6386.1	1.2968	0.211763	6.12384	9.13e-10	7.32e-08	EFNB2	223	2.45683	0.000543055
ENSG00000246640	146.529	-1.90781	0.311854	-6.11763	9.5e-10	7.58e-08	RP11-1094H24.4	224	0.266497	0.00054549
ENSG00000067082	23921.1	1.2909	0.211056	6.11638	9.57e-10	7.6e-08	KLF6	225	2.4468	0.000547925
ENSG00000088899	227.695	-1.72558	0.283025	-6.0969	1.08e-09	8.55e-08	RP5-1187M17.10	226	0.302378	0.00055036
ENSG00000167754	977.667	-1.41318	0.232154	-6.08724	1.15e-09	9.04e-08	KLK5	227	0.375484	0.000552796
ENSG00000170442	99.6455	-2.07692	0.341236	-6.08644	1.15e-09	9.05e-08	KRT86	228	0.237021	0.000555231
ENSG00000108846	499.666	-1.54339	0.253752	-6.0823	1.18e-09	9.25e-08	ABCC3	229	0.343078	0.000557666
ENSG00000156970	1731.08	1.3341	0.219423	6.08005	1.2e-09	9.34e-08	BUB1B	230	2.52118	0.000560101
ENSG00000154227	145.898	-1.89068	0.311298	-6.07353	1.25e-09	9.66e-08	CERS3	231	0.26968	0.000562537
ENSG00000138641	3062.25	1.39458	0.22963	6.07316	1.25e-09	9.66e-08	HERC3	232	2.62912	0.000564972
ENSG00000115355	1354.1	1.50491	0.247835	6.07222	1.26e-09	9.68e-08	CCDC88A	233	2.83807	0.000567407
ENSG00000171241	1184.37	1.40447	0.231464	6.06777	1.3e-09	9.91e-08	SHCBP1	234	2.6472	0.000569842
ENSG00000123080	219.353	1.72438	0.284351	6.06428	1.33e-09	1.01e-07	CDKN2C	235	3.30439	0.000572277
ENSG00000139132	2574.36	1.41609	0.233807	6.05666	1.39e-09	1.05e-07	FGD4	236	2.66861	0.000574713
ENSG00000120868	665.787	1.44328	0.238528	6.05077	1.44e-09	1.09e-07	APAF1	237	2.71938	0.000577148
ENSG00000205309	280.238	-1.60862	0.266026	-6.04683	1.48e-09	1.11e-07	NT5M	238	0.327913	0.000579583
ENSG00000066279	3386.07	1.49873	0.248011	6.043	1.51e-09	1.13e-07	ASPM	239	2.82594	0.000582018
ENSG00000226535	864.84	1.50773	0.249743	6.03715	1.57e-09	1.17e-07	RP11-417L14.1	240	2.84363	0.000584454
ENSG00000183856	2277.65	1.39987	0.232075	6.03199	1.62e-09	1.2e-07	IQGAP3	241	2.63878	0.000586889
ENSG00000152518	38305.9	1.28472	0.213114	6.02833	1.66e-09	1.22e-07	ZFP36L2	242	2.43635	0.000589324
ENSG00000133121	614.153	1.43633	0.238295	6.02751	1.67e-09	1.22e-07	STARD13	243	2.70631	0.000591759
ENSG00000134755	2212.21	1.3765	0.228648	6.02014	1.74e-09	1.28e-07	DSC2	244	2.59637	0.000594194
ENSG00000108679	4700.61	-1.59601	0.265885	-6.00263	1.94e-09	1.42e-07	LGALS3BP	245	0.330791	0.00059663
ENSG00000168918	2065.65	-1.54151	0.256843	-6.00176	1.95e-09	1.42e-07	INPP5D	246	0.343525	0.000599065
ENSG00000125398	5166.26	1.54645	0.258073	5.99227	2.07e-09	1.5e-07	SOX9	247	2.92097	0.0006015
ENSG00000188171	36.9579	-2.7039	0.451448	-5.98939	2.11e-09	1.52e-07	ZNF626	248	0.153478	0.000603935
ENSG00000127129	45.2368	2.50613	0.418963	5.98176	2.21e-09	1.58e-07	EDN2	249	5.68095	0.000606371
ENSG00000135899	107.841	-2.02813	0.339296	-5.97747	2.27e-09	1.62e-07	SP110	250	0.245173	0.000608806
ENSG00000270276	407.097	-1.57475	0.263802	-5.96944	2.38e-09	1.7e-07	HIST2H4B	251	0.335702	0.000611241
ENSG00000107105	946.984	1.66616	0.279683	5.9573	2.56e-09	1.82e-07	ELAVL2	252	3.17368	0.000613676
ENSG00000236565	542.925	1.43317	0.240822	5.95116	2.66e-09	1.88e-07	HNRNPA3P5	253	2.7004	0.000616111
ENSG00000145335	1192.37	1.36476	0.229574	5.94477	2.77e-09	1.95e-07	SNCA	254	2.57534	0.000618547
ENSG00000139734	1266.03	1.38843	0.233612	5.94335	2.79e-09	1.95e-07	DIAPH3	255	2.61795	0.000620982
ENSG00000177106	3242.13	-1.26181	0.212317	-5.94303	2.8e-09	1.95e-07	EPS8L2	256	0.417021	0.000623417
ENSG00000171877	282.537	1.59412	0.268481	5.93754	2.89e-09	2.01e-07	FRMD5	257	3.0191	0.000625852
ENSG00000081692	116.921	-1.96704	0.331401	-5.93551	2.93e-09	2.03e-07	JMJD4	258	0.255778	0.000628288
ENSG00000134955	1949.19	-1.36943	0.23074	-5.93493	2.94e-09	2.03e-07	SLC37A2	259	0.387045	0.000630723
ENSG00000144642	259.079	1.7018	0.286772	5.93434	2.95e-09	2.03e-07	RBMS3	260	3.25307	0.000633158
ENSG00000184979	39.5172	-2.5536	0.43068	-5.92923	3.04e-09	2.08e-07	USP18	261	0.17033	0.000635593
ENSG00000257331	342.653	1.55006	0.261689	5.9233	3.16e-09	2.15e-07	RP11-478B9.3	262	2.9283	0.000638028
ENSG00000113070	765.278	-1.36541	0.23054	-5.92264	3.17e-09	2.15e-07	HBEGF	263	0.388125	0.000640464
ENSG00000137942	2276.89	1.33099	0.225071	5.91368	3.35e-09	2.26e-07	FNBP1L	264	2.51576	0.000642899
ENSG00000150722	61.7504	-2.33228	0.394739	-5.9084	3.45e-09	2.33e-07	PPP1R1C	265	0.198571	0.000645334
ENSG00000100342	93.867	-2.09332	0.354642	-5.90263	3.58e-09	2.4e-07	APOL1	266	0.234341	0.000647769
ENSG00000179532	322.25	-1.56035	0.264642	-5.89607	3.72e-09	2.49e-07	DNHD1	267	0.33907	0.000650205
ENSG00000115966	2042.35	1.28996	0.218954	5.89145	3.83e-09	2.55e-07	ATF2	268	2.44521	0.00065264
ENSG00000223722	644.652	-1.64156	0.278785	-5.88827	3.9e-09	2.58e-07	RP11-467L13.5	269	0.320509	0.000655075
ENSG00000112992	625.595	1.42537	0.242074	5.88817	3.9e-09	2.58e-07	NNT	270	2.68584	0.00065751
ENSG00000175984	1262.38	1.42791	0.242805	5.88091	4.08e-09	2.69e-07	DENND2C	271	2.69057	0.000659945
ENSG00000204072	83.0549	2.19548	0.373956	5.87095	4.33e-09	2.85e-07	ARMCX7P	272	4.58042	0.000662381
ENSG00000119630	165.019	-1.86045	0.317422	-5.86112	4.6e-09	3.01e-07	PGF	273	0.275391	0.000664816
ENSG00000120162	1308.8	1.3439	0.229438	5.85735	4.7e-09	3.07e-07	MOB3B	274	2.53836	0.000667251
ENSG00000118515	3052.68	1.29746	0.221664	5.85328	4.82e-09	3.13e-07	SGK1	275	2.45796	0.000669686
ENSG00000206538	2799.33	1.41351	0.241516	5.85266	4.84e-09	3.13e-07	VGLL3	276	2.66384	0.000672122
ENSG00000279800	906.019	1.33637	0.228354	5.85216	4.85e-09	3.13e-07	BCLAF1P2	277	2.52515	0.000674557
ENSG00000232794	449.134	1.46537	0.250672	5.84577	5.04e-09	3.24e-07	HNRNPDP1	278	2.76135	0.000676992
ENSG00000121957	4554.59	1.28331	0.220058	5.83167	5.49e-09	3.51e-07	GPSM2	279	2.43396	0.000679427
ENSG00000127419	134.334	-1.8364	0.314957	-5.83065	5.52e-09	3.52e-07	TMEM175	280	0.280019	0.000681862
ENSG00000135362	710.741	1.35664	0.232852	5.82621	5.67e-09	3.6e-07	PRR5L	281	2.56089	0.000684298
ENSG00000205413	646.537	-1.54139	0.264576	-5.8259	5.68e-09	3.6e-07	SAMD9	282	0.343553	0.000686733
ENSG00000092969	197.078	1.69759	0.291417	5.8253	5.7e-09	3.6e-07	TGFB2	283	3.24359	0.000689168
ENSG00000140450	1356.75	1.30243	0.223999	5.81446	6.08e-09	3.83e-07	ARRDC4	284	2.46645	0.000691603
ENSG00000136689	450.106	1.59572	0.2747	5.80893	6.29e-09	3.94e-07	IL1RN	285	3.02244	0.000694039
ENSG00000122566	18871	1.22374	0.210904	5.80234	6.54e-09	4.09e-07	HNRNPA2B1	286	2.33551	0.000696474
ENSG00000110693	141.323	1.83845	0.317373	5.79273	6.93e-09	4.31e-07	SOX6	287	3.57627	0.000698909
ENSG00000196632	40.7964	2.47553	0.427387	5.79225	6.94e-09	4.31e-07	WNK3	288	5.56172	0.000701344
ENSG00000164236	860.926	1.40305	0.242305	5.79041	7.02e-09	4.34e-07	ANKRD33B	289	2.64459	0.000703779
ENSG00000078114	93.4337	1.98847	0.343818	5.7835	7.32e-09	4.51e-07	NEBL	290	3.96817	0.000706215
ENSG00000117472	776.226	-1.40012	0.242132	-5.78249	7.36e-09	4.52e-07	TSPAN1	291	0.378896	0.00070865
ENSG00000101955	1704.7	1.35135	0.233986	5.77535	7.68e-09	4.7e-07	SRPX	292	2.55151	0.000711085
ENSG00000100592	2277.71	1.48962	0.258009	5.77353	7.76e-09	4.73e-07	DAAM1	293	2.80816	0.00071352
ENSG00000170190	454.451	-1.55031	0.268817	-5.76715	8.06e-09	4.9e-07	SLC16A5	294	0.341438	0.000715956
ENSG00000158125	3497.7	-1.22797	0.212952	-5.76641	8.1e-09	4.91e-07	XDH	295	0.426918	0.000718391
ENSG00000115648	48.8257	2.35151	0.408478	5.75676	8.57e-09	5.18e-07	MLPH	296	5.10358	0.000720826
ENSG00000214998	261.19	1.60461	0.279017	5.75094	8.87e-09	5.34e-07	CCNB2P1	297	3.04114	0.000723261
ENSG00000075218	751.83	1.34194	0.233976	5.73535	9.73e-09	5.84e-07	GTSE1	298	2.53491	0.000725696
ENSG00000213390	1265.11	1.29075	0.225487	5.72428	1.04e-08	6.21e-07	ARHGAP19	299	2.44655	0.000728132
ENSG00000100889	2289.12	-1.25786	0.219774	-5.72343	1.04e-08	6.22e-07	PCK2	300	0.418163	0.000730567
ENSG00000117069	616.792	1.36232	0.238502	5.71198	1.12e-08	6.63e-07	ST6GALNAC5	301	2.57098	0.000733002
ENSG00000122870	293.167	1.57503	0.27602	5.70621	1.16e-08	6.84e-07	BICC1	302	2.97942	0.000735437
ENSG00000172818	256.429	1.59602	0.279888	5.70233	1.18e-08	6.97e-07	OVOL1	303	3.02307	0.000737873
ENSG00000155111	1119.6	1.35107	0.237124	5.69774	1.21e-08	7.14e-07	CDK19	304	2.55102	0.000740308
ENSG00000257084	149.807	-1.8552	0.325663	-5.6967	1.22e-08	7.16e-07	U47924.27	305	0.276394	0.000742743
ENSG00000169469	1232.03	1.47438	0.258959	5.69349	1.24e-08	7.27e-07	SPRR1B	306	2.77865	0.000745178
ENSG00000230937	25196.2	-1.21163	0.21298	-5.68893	1.28e-08	7.44e-07	MIR205HG	307	0.43178	0.000747613
ENSG00000152601	3949.77	1.30692	0.229751	5.6884	1.28e-08	7.44e-07	MBNL1	308	2.47412	0.000750049
ENSG00000117115	60.8064	-2.20765	0.388223	-5.68654	1.3e-08	7.5e-07	PADI2	309	0.216487	0.000752484
ENSG00000128928	416.623	-1.44457	0.254297	-5.68067	1.34e-08	7.73e-07	IVD	310	0.367401	0.000754919
ENSG00000280206	769.68	1.37701	0.242928	5.66837	1.44e-08	8.28e-07	CTB-193M12.5	311	2.59729	0.000757354
ENSG00000156587	1072.96	-1.45382	0.256853	-5.66013	1.51e-08	8.66e-07	UBE2L6	312	0.365053	0.00075979
ENSG00000113140	14784.4	1.23089	0.21762	5.65615	1.55e-08	8.84e-07	SPARC	313	2.34712	0.000762225
ENSG00000107201	824.735	-1.32627	0.234529	-5.65503	1.56e-08	8.87e-07	DDX58	314	0.398798	0.00076466
ENSG00000119397	1359.27	1.24612	0.220598	5.64884	1.62e-08	9.15e-07	CNTRL	315	2.37203	0.000767095
ENSG00000127418	181.222	-2.01018	0.355872	-5.6486	1.62e-08	9.15e-07	FGFRL1	316	0.248242	0.00076953
ENSG00000230450	102.222	1.93336	0.343388	5.63024	1.8e-08	1.01e-06	NEK2P4	317	3.81943	0.000771966
ENSG00000130813	220.293	-1.60766	0.285616	-5.62875	1.82e-08	1.02e-06	C19orf66	318	0.328129	0.000774401
ENSG00000198157	151.907	1.73063	0.307736	5.62376	1.87e-08	1.05e-06	HMGN5	319	3.31874	0.000776836
ENSG00000117595	32019.1	1.19389	0.212448	5.6197	1.91e-08	1.07e-06	IRF6	320	2.28769	0.000779271
ENSG00000185070	2455.73	1.27959	0.227782	5.61763	1.94e-08	1.08e-06	FLRT2	321	2.4277	0.000781707
ENSG00000237649	1795.04	1.47288	0.262198	5.61742	1.94e-08	1.08e-06	KIFC1	322	2.77575	0.000784142
ENSG00000134690	1893.26	1.2548	0.224135	5.59842	2.16e-08	1.2e-06	CDCA8	323	2.38635	0.000786577
ENSG00000166851	2679.3	1.37268	0.245403	5.59357	2.22e-08	1.23e-06	PLK1	324	2.58951	0.000789012
ENSG00000118193	1509.17	1.43646	0.257172	5.58561	2.33e-08	1.28e-06	KIF14	325	2.70657	0.000791447
ENSG00000173597	19.8247	2.64299	0.47345	5.5824	2.37e-08	1.3e-06	SULT1B1	326	6.24625	0.000793883
ENSG00000120437	1677.91	1.23458	0.22135	5.57749	2.44e-08	1.33e-06	ACAT2	327	2.35312	0.000796318
ENSG00000183287	1682.06	1.24601	0.223418	5.57706	2.45e-08	1.33e-06	CCBE1	328	2.37185	0.000798753
ENSG00000196730	36.4746	-2.46279	0.44173	-5.57532	2.47e-08	1.34e-06	DAPK1	329	0.181396	0.000801188
ENSG00000135299	73.1998	-2.04918	0.368588	-5.55956	2.7e-08	1.46e-06	ANKRD6	330	0.241621	0.000803624
ENSG00000143156	904.876	1.29144	0.232655	5.55089	2.84e-08	1.53e-06	NME7	331	2.44773	0.000806059
ENSG00000135114	472.081	-1.35545	0.244412	-5.54575	2.93e-08	1.58e-06	OASL	332	0.390813	0.000808494
ENSG00000196209	177.456	-1.62141	0.292599	-5.54141	3e-08	1.61e-06	SIRPB2	333	0.325018	0.000810929
ENSG00000166073	1229.68	1.26027	0.227499	5.53968	3.03e-08	1.62e-06	GPR176	334	2.39541	0.000813365
ENSG00000141574	219.153	-1.59066	0.287836	-5.52628	3.27e-08	1.74e-06	SECTM1	335	0.332019	0.0008158
ENSG00000125877	969.623	-1.2744	0.230628	-5.52581	3.28e-08	1.74e-06	ITPA	336	0.413396	0.000818235
ENSG00000197586	2591.29	-1.18162	0.213898	-5.52425	3.31e-08	1.75e-06	ENTPD6	337	0.440855	0.00082067
ENSG00000144681	45.696	-2.28094	0.412951	-5.52351	3.32e-08	1.76e-06	STAC	338	0.205764	0.000823105
ENSG00000103150	126.58	-1.75047	0.316956	-5.52275	3.34e-08	1.76e-06	MLYCD	339	0.297204	0.000825541
ENSG00000108821	618.739	1.47421	0.266959	5.52224	3.35e-08	1.76e-06	COL1A1	340	2.77831	0.000827976
ENSG00000198087	3436.54	1.19963	0.217458	5.51661	3.46e-08	1.81e-06	CD2AP	341	2.29681	0.000830411
ENSG00000257316	126.467	-1.75725	0.318811	-5.51188	3.55e-08	1.86e-06	RP11-267D19.2	342	0.295812	0.000832846
ENSG00000057149	121.611	1.82164	0.330665	5.50902	3.61e-08	1.88e-06	SERPINB3	343	3.53482	0.000835282
ENSG00000215769	498.196	1.36011	0.247145	5.50329	3.73e-08	1.94e-06	RP13-104F24.2	344	2.56705	0.000837717
ENSG00000130193	197.931	-1.60807	0.29225	-5.50237	3.75e-08	1.94e-06	THEM6	345	0.328037	0.000840152
ENSG00000157514	30792.4	1.15745	0.210437	5.50023	3.79e-08	1.96e-06	TSC22D3	346	2.23063	0.000842587
ENSG00000075651	1237.69	1.33817	0.243412	5.49755	3.85e-08	1.98e-06	PLD1	347	2.5283	0.000845022
ENSG00000128335	190.812	-1.74415	0.317271	-5.49736	3.86e-08	1.98e-06	APOL2	348	0.298509	0.000847458
ENSG00000115163	1108.43	1.42747	0.259964	5.49102	4e-08	2.05e-06	CENPA	349	2.68975	0.000849893
ENSG00000142089	9408.31	-1.45013	0.264329	-5.48609	4.11e-08	2.1e-06	IFITM3	350	0.365988	0.000852328
ENSG00000170540	7987.28	1.40662	0.256414	5.48573	4.12e-08	2.1e-06	ARL6IP1	351	2.65115	0.000854763
ENSG00000081026	461.802	1.37343	0.250563	5.48137	4.22e-08	2.14e-06	MAGI3	352	2.59086	0.000857199
ENSG00000074527	2000.39	-1.39553	0.255084	-5.47084	4.48e-08	2.27e-06	NTN4	353	0.380106	0.000859634
ENSG00000267736	330.777	1.42867	0.261391	5.46564	4.61e-08	2.32e-06	HMGB2P1	354	2.69198	0.000862069
ENSG00000122966	1891.39	1.53047	0.280025	5.46547	4.62e-08	2.32e-06	CIT	355	2.88879	0.000864504
ENSG00000066468	870.366	1.27579	0.233559	5.46239	4.7e-08	2.36e-06	FGFR2	356	2.42131	0.000866939
ENSG00000269834	84.2912	-1.92978	0.353658	-5.45662	4.85e-08	2.43e-06	ZNF528-AS1	357	0.26247	0.000869375
ENSG00000187837	669.351	-1.30497	0.239302	-5.45324	4.95e-08	2.47e-06	HIST1H1C	358	0.404729	0.00087181
ENSG00000130881	493.011	-1.32971	0.244033	-5.44889	5.07e-08	2.52e-06	LRP3	359	0.397849	0.000874245
ENSG00000029363	3344.15	1.25749	0.230973	5.44433	5.2e-08	2.58e-06	BCLAF1	360	2.39079	0.00087668
ENSG00000006756	38.2571	-2.40338	0.441623	-5.44216	5.26e-08	2.61e-06	ARSD	361	0.189021	0.000879116
ENSG00000136824	2313.51	1.32321	0.243627	5.4313	5.59e-08	2.76e-06	SMC2	362	2.50223	0.000881551
ENSG00000123374	1747.8	1.17889	0.217525	5.41957	5.97e-08	2.94e-06	CDK2	363	2.26403	0.000883986
ENSG00000132530	25.8102	-2.50768	0.462861	-5.41778	6.03e-08	2.96e-06	XAF1	364	0.175839	0.000886421
ENSG00000128165	210.647	-1.62508	0.30019	-5.41351	6.18e-08	3.03e-06	ADM2	365	0.324192	0.000888856
ENSG00000076716	28.2947	2.46158	0.455169	5.40805	6.37e-08	3.11e-06	GPC4	366	5.50818	0.000891292
ENSG00000178814	660.895	-1.34778	0.249254	-5.40723	6.4e-08	3.12e-06	OPLAH	367	0.392897	0.000893727
ENSG00000132821	344.416	1.39432	0.258024	5.40385	6.52e-08	3.17e-06	VSTM2L	368	2.62866	0.000896162
ENSG00000203812	357.624	-1.37715	0.25487	-5.40334	6.54e-08	3.17e-06	HIST2H2AA3	369	0.384979	0.000898597
ENSG00000114450	1216.8	1.40393	0.260002	5.3997	6.68e-08	3.22e-06	GNB4	370	2.64622	0.000901033
ENSG00000188868	71.4117	-2.03581	0.377045	-5.39937	6.69e-08	3.22e-06	ZNF563	371	0.243871	0.000903468
ENSG00000162924	799.389	1.29242	0.239655	5.39283	6.94e-08	3.33e-06	REL	372	2.44939	0.000905903
ENSG00000188641	218.428	1.51654	0.281347	5.39029	7.03e-08	3.37e-06	DPYD	373	2.86104	0.000908338
ENSG00000107954	118.143	-1.77639	0.329772	-5.38672	7.18e-08	3.43e-06	NEURL1	374	0.291912	0.000910773
ENSG00000140526	2189.1	1.21065	0.224829	5.38478	7.25e-08	3.45e-06	ABHD2	375	2.31443	0.000913209
ENSG00000179886	501.34	-1.32359	0.245819	-5.38441	7.27e-08	3.45e-06	TIGD5	376	0.39954	0.000915644
ENSG00000090661	42.2868	-2.2984	0.427007	-5.38257	7.34e-08	3.48e-06	CERS4	377	0.203289	0.000918079
ENSG00000132109	462.326	-1.33635	0.248317	-5.38163	7.38e-08	3.49e-06	TRIM21	378	0.396022	0.000920514
ENSG00000102781	790.47	1.24713	0.23187	5.37859	7.51e-08	3.54e-06	KATNAL1	379	2.37369	0.00092295
ENSG00000057704	1207.39	1.25344	0.233124	5.37671	7.59e-08	3.57e-06	TMCC3	380	2.38409	0.000925385
ENSG00000125730	1335.86	-1.47629	0.275296	-5.36255	8.21e-08	3.85e-06	C3	381	0.359412	0.00092782
ENSG00000103269	140.79	-1.71086	0.319073	-5.36197	8.23e-08	3.85e-06	RHBDL1	382	0.305478	0.000930255
ENSG00000165410	881.06	1.29426	0.241488	5.35952	8.34e-08	3.89e-06	CFL2	383	2.45251	0.00093269
ENSG00000147036	91.382	1.88827	0.352391	5.35844	8.39e-08	3.91e-06	LANCL3	384	3.7019	0.000935126
ENSG00000166741	464.657	-1.41394	0.264444	-5.34684	8.95e-08	4.15e-06	NNMT	385	0.375285	0.000937561
ENSG00000168566	1174.01	1.23564	0.231434	5.33909	9.34e-08	4.33e-06	SNRNP48	386	2.35487	0.000939996
ENSG00000138668	4596.97	1.13429	0.212535	5.33694	9.45e-08	4.37e-06	HNRNPD	387	2.1951	0.000942431
ENSG00000272079	40.1578	-2.28137	0.428526	-5.32375	1.02e-07	4.67e-06	LA16c-380H5.5	388	0.205703	0.000944867
ENSG00000188921	70.9769	-2.01307	0.378137	-5.32365	1.02e-07	4.67e-06	HACD4	389	0.247746	0.000947302
ENSG00000186340	4898.38	1.15355	0.216711	5.323	1.02e-07	4.68e-06	THBS2	390	2.22461	0.000949737
ENSG00000128311	165.012	-1.59275	0.299305	-5.3215	1.03e-07	4.7e-06	TST	391	0.331538	0.000952172
ENSG00000186871	360.321	1.34685	0.253155	5.32027	1.04e-07	4.71e-06	ERCC6L	392	2.54357	0.000954607
ENSG00000173221	185.011	-1.57168	0.295417	-5.32019	1.04e-07	4.71e-06	GLRX	393	0.336417	0.000957043
ENSG00000129422	4075.86	1.15788	0.217785	5.31663	1.06e-07	4.79e-06	MTUS1	394	2.23129	0.000959478
ENSG00000104687	1335.86	1.26924	0.238753	5.31614	1.06e-07	4.8e-06	GSR	395	2.41035	0.000961913
ENSG00000138646	503.931	-1.44829	0.272657	-5.31176	1.09e-07	4.9e-06	HERC5	396	0.366456	0.000964348
ENSG00000164509	194.886	1.53672	0.289696	5.30462	1.13e-07	5.08e-06	IL31RA	397	2.90135	0.000966784
ENSG00000105523	158.165	-1.63645	0.308525	-5.30412	1.13e-07	5.08e-06	FAM83E	398	0.321646	0.000969219
ENSG00000226887	229.365	1.5351	0.28961	5.30057	1.15e-07	5.17e-06	ERVMER34-1	399	2.89808	0.000971654
ENSG00000154639	75.0682	-2.17486	0.410474	-5.29842	1.17e-07	5.22e-06	CXADR	400	0.221463	0.000974089
ENSG00000270882	395.846	-1.40787	0.265815	-5.29644	1.18e-07	5.26e-06	HIST2H4A	401	0.376867	0.000976524
ENSG00000144959	546.508	1.30888	0.24718	5.29524	1.19e-07	5.28e-06	NCEH1	402	2.47749	0.00097896
ENSG00000169474	344.092	1.62952	0.307771	5.29459	1.19e-07	5.29e-06	SPRR1A	403	3.0941	0.000981395
ENSG00000145431	752.677	1.31856	0.249229	5.29058	1.22e-07	5.39e-06	PDGFC	404	2.49418	0.00098383
ENSG00000079337	499.745	-1.299	0.245601	-5.28906	1.23e-07	5.42e-06	RAPGEF3	405	0.406408	0.000986265
ENSG00000105968	2520.85	1.14614	0.216706	5.28892	1.23e-07	5.42e-06	H2AFV	406	2.21321	0.000988701
ENSG00000105750	55.7553	-2.0768	0.392744	-5.28793	1.24e-07	5.43e-06	ZNF85	407	0.23704	0.000991136
ENSG00000198168	91.161	-1.96157	0.370983	-5.28749	1.24e-07	5.43e-06	SVIP	408	0.256749	0.000993571
ENSG00000162981	832.605	1.2313	0.233253	5.27884	1.3e-07	5.68e-06	FAM84A	409	2.34779	0.000996006
ENSG00000101057	1740.37	1.38927	0.263894	5.26449	1.41e-07	6.13e-06	MYBL2	410	2.61945	0.000998441
ENSG00000224126	1080.63	1.20184	0.228725	5.25451	1.48e-07	6.45e-06	UBE2SP2	411	2.30032	0.00100088
ENSG00000103253	903.538	-1.24028	0.236131	-5.25249	1.5e-07	6.51e-06	HAGHL	412	0.423292	0.00100331
ENSG00000117399	4525.32	1.3514	0.257349	5.25122	1.51e-07	6.54e-06	CDC20	413	2.55159	0.00100575
ENSG00000125901	2037.86	-1.19052	0.227032	-5.24386	1.57e-07	6.79e-06	MRPS26	414	0.438144	0.00100818
ENSG00000088280	2316.88	1.1853	0.226124	5.24182	1.59e-07	6.85e-06	ASAP3	415	2.27411	0.00101062
ENSG00000150593	6098.58	1.1159	0.212946	5.2403	1.6e-07	6.88e-06	PDCD4	416	2.16731	0.00101305
ENSG00000148344	663.648	-1.5934	0.304088	-5.23995	1.61e-07	6.88e-06	PTGES	417	0.331389	0.00101549
ENSG00000170745	499.693	1.30517	0.249607	5.22889	1.71e-07	7.29e-06	KCNS3	418	2.47112	0.00101792
ENSG00000164362	3381.77	-1.47353	0.28205	-5.22437	1.75e-07	7.45e-06	TERT	419	0.360099	0.00102036
ENSG00000187498	2987.7	1.13002	0.21632	5.22386	1.75e-07	7.46e-06	COL4A1	420	2.18862	0.00102279
ENSG00000197497	39.6693	-2.24456	0.430154	-5.21804	1.81e-07	7.68e-06	ZNF665	421	0.211018	0.00102523
ENSG00000165259	24.0361	-2.42077	0.464016	-5.217	1.82e-07	7.7e-06	HDX	422	0.186756	0.00102766
ENSG00000170144	4495.24	1.13632	0.218279	5.20583	1.93e-07	8.16e-06	HNRNPA3	423	2.1982	0.0010301
ENSG00000149212	589.233	1.52846	0.294104	5.19701	2.03e-07	8.54e-06	SESN3	424	2.88477	0.00103253
ENSG00000171298	468.065	-1.38357	0.266356	-5.19443	2.05e-07	8.63e-06	GAA	425	0.38327	0.00103497
ENSG00000148468	289.116	-1.39159	0.268038	-5.19175	2.08e-07	8.74e-06	FAM171A1	426	0.381145	0.00103741
ENSG00000183098	286.344	1.42811	0.27512	5.19086	2.09e-07	8.76e-06	GPC6	427	2.69094	0.00103984
ENSG00000138639	291.883	1.38585	0.267115	5.18819	2.12e-07	8.87e-06	ARHGAP24	428	2.61325	0.00104228
ENSG00000169908	5637.82	1.27895	0.246554	5.18729	2.13e-07	8.89e-06	TM4SF1	429	2.42662	0.00104471
ENSG00000078900	318.089	1.61381	0.311497	5.1808	2.21e-07	9.18e-06	TP73	430	3.06058	0.00104715
ENSG00000248966	265.652	1.40513	0.271658	5.17243	2.31e-07	9.58e-06	BCLAF1P1	431	2.64842	0.00104958
ENSG00000258648	336.67	1.32539	0.256434	5.16855	2.36e-07	9.76e-06	UBE2CP1	432	2.50601	0.00105202
ENSG00000186867	51.4619	2.06191	0.39927	5.1642	2.41e-07	9.97e-06	QRFPR	433	4.17539	0.00105445
ENSG00000103044	1924.27	-1.12151	0.217325	-5.1605	2.46e-07	1.01e-05	HAS3	434	0.459613	0.00105689
ENSG00000214193	361.273	-1.38166	0.267764	-5.16	2.47e-07	1.01e-05	SH3D21	435	0.383776	0.00105932
ENSG00000165272	829.968	1.2039	0.233403	5.15803	2.5e-07	1.02e-05	AQP3	436	2.30361	0.00106176
ENSG00000080031	156.694	1.60694	0.311763	5.15438	2.54e-07	1.04e-05	PTPRH	437	3.04606	0.00106419
ENSG00000163808	743.683	1.28053	0.248593	5.15108	2.59e-07	1.06e-05	KIF15	438	2.42927	0.00106663
ENSG00000085511	1882.41	1.13324	0.22011	5.1485	2.63e-07	1.07e-05	MAP3K4	439	2.1935	0.00106906
ENSG00000255014	321.652	1.34111	0.260677	5.14473	2.68e-07	1.09e-05	ARL6IP1P3	440	2.53347	0.0010715
ENSG00000257315	345.992	1.44608	0.281497	5.13709	2.79e-07	1.13e-05	ZBED6	441	2.72466	0.00107393
ENSG00000089195	1419.67	-1.13678	0.221408	-5.1343	2.83e-07	1.14e-05	TRMT6	442	0.454774	0.00107637
ENSG00000156113	198.957	1.46887	0.286184	5.13261	2.86e-07	1.15e-05	KCNMA1	443	2.76805	0.0010788
ENSG00000225355	570.237	1.25455	0.244467	5.13178	2.87e-07	1.16e-05	ARL6IP1P2	444	2.38593	0.00108124
ENSG00000164754	9169	1.16551	0.22726	5.12853	2.92e-07	1.17e-05	RAD21	445	2.24312	0.00108367
ENSG00000112419	1393.74	1.25993	0.245985	5.12199	3.02e-07	1.21e-05	PHACTR2	446	2.39485	0.00108611
ENSG00000137801	173260	1.18893	0.2327	5.10931	3.23e-07	1.29e-05	THBS1	447	2.27984	0.00108854
ENSG00000099958	73.6992	1.85031	0.362331	5.10668	3.28e-07	1.31e-05	DERL3	448	3.60578	0.00109098
ENSG00000178202	90.3642	1.75327	0.343469	5.10458	3.32e-07	1.32e-05	KDELC2	449	3.37121	0.00109342
ENSG00000167608	770.216	-1.21852	0.240084	-5.07541	3.87e-07	1.54e-05	TMC4	450	0.429723	0.00109585
ENSG00000099625	191.583	-1.54284	0.304107	-5.07337	3.91e-07	1.55e-05	CBARP	451	0.343208	0.00109829
ENSG00000143515	901.488	1.22676	0.241916	5.07102	3.96e-07	1.56e-05	ATP8B2	452	2.34041	0.00110072
ENSG00000013810	3245.48	1.28353	0.253276	5.06773	4.03e-07	1.59e-05	TACC3	453	2.43435	0.00110316
ENSG00000258012	214.018	-1.50706	0.297502	-5.06572	4.07e-07	1.6e-05	RP11-603K19.1	454	0.351827	0.00110559
ENSG00000146918	1591.36	1.1477	0.226715	5.06231	4.14e-07	1.63e-05	NCAPG2	455	2.21561	0.00110803
ENSG00000151135	2489.74	1.20376	0.237907	5.05979	4.2e-07	1.64e-05	TMEM263	456	2.30339	0.00111046
ENSG00000107731	718.78	-1.30241	0.25746	-5.05868	4.22e-07	1.65e-05	UNC5B	457	0.405448	0.0011129
ENSG00000179241	1624.91	1.22444	0.242115	5.05726	4.25e-07	1.66e-05	LDLRAD3	458	2.33665	0.00111533
ENSG00000236530	419.274	1.44704	0.286184	5.05631	4.27e-07	1.66e-05	AC097711.1	459	2.72647	0.00111777
ENSG00000224159	185.163	1.46114	0.289666	5.04422	4.55e-07	1.77e-05	HMGB1P9	460	2.75325	0.0011202
ENSG00000025708	754.997	-1.17906	0.233799	-5.04307	4.58e-07	1.78e-05	TYMP	461	0.441638	0.00112264
ENSG00000163453	4819.92	-1.15348	0.228823	-5.04094	4.63e-07	1.79e-05	IGFBP7	462	0.449539	0.00112507
ENSG00000130270	133.88	1.59371	0.316425	5.0366	4.74e-07	1.83e-05	ATP8B3	463	3.01824	0.00112751
ENSG00000230191	85.4286	-1.82274	0.36208	-5.03408	4.8e-07	1.85e-05	RP4-725G10.3	464	0.282684	0.00112994
ENSG00000259358	193.089	1.45253	0.28865	5.03216	4.85e-07	1.86e-05	RP11-456J20.1	465	2.73688	0.00113238
ENSG00000152818	1733.37	1.16796	0.232122	5.03165	4.86e-07	1.86e-05	UTRN	466	2.24694	0.00113481
ENSG00000233966	1594.82	1.17015	0.232574	5.0313	4.87e-07	1.86e-05	UBE2SP1	467	2.25035	0.00113725
ENSG00000178038	5844.22	-1.05805	0.210314	-5.03084	4.88e-07	1.86e-05	ALS2CL	468	0.48028	0.00113968
ENSG00000117632	6529.48	1.1385	0.226347	5.02989	4.91e-07	1.87e-05	STMN1	469	2.20152	0.00114212
ENSG00000213928	102.301	-1.68409	0.335028	-5.0267	4.99e-07	1.9e-05	IRF9	470	0.3112	0.00114455
ENSG00000133639	6178.85	1.06753	0.2124	5.02604	5.01e-07	1.9e-05	BTG1	471	2.09584	0.00114699
ENSG00000073150	104.659	-1.69012	0.336656	-5.02032	5.16e-07	1.95e-05	PANX2	472	0.309901	0.00114943
ENSG00000261040	66.0405	1.89445	0.377851	5.01374	5.34e-07	2.02e-05	WFDC21P	473	3.71779	0.00115186
ENSG00000113161	10479.1	1.11856	0.223212	5.01121	5.41e-07	2.04e-05	HMGCR	474	2.17131	0.0011543
ENSG00000135486	11681.5	1.10091	0.21971	5.01071	5.42e-07	2.04e-05	HNRNPA1	475	2.14489	0.00115673
ENSG00000091986	3936.25	1.09526	0.218597	5.01043	5.43e-07	2.04e-05	CCDC80	476	2.13652	0.00115917
ENSG00000185201	3291.95	-1.39338	0.278102	-5.01032	5.43e-07	2.04e-05	IFITM2	477	0.380672	0.0011616
ENSG00000115271	150.636	-1.72284	0.343945	-5.00904	5.47e-07	2.05e-05	GCA	478	0.302952	0.00116404
ENSG00000176022	510.923	-1.23412	0.246504	-5.00649	5.54e-07	2.07e-05	B3GALT6	479	0.425102	0.00116647
ENSG00000162004	90.794	-1.77633	0.355425	-4.99776	5.8e-07	2.16e-05	CCDC78	480	0.291925	0.00116891
ENSG00000091409	38287.5	1.09084	0.218304	4.99688	5.83e-07	2.16e-05	ITGA6	481	2.12998	0.00117134
ENSG00000138594	10671.1	1.10766	0.221702	4.99615	5.85e-07	2.17e-05	TMOD3	482	2.15496	0.00117378
ENSG00000102409	41.4674	-2.14658	0.430376	-4.9877	6.11e-07	2.26e-05	BEX4	483	0.225847	0.00117621
ENSG00000010292	6667.99	1.24822	0.25041	4.9847	6.21e-07	2.29e-05	NCAPD2	484	2.37548	0.00117865
ENSG00000174276	262.987	-1.33717	0.268337	-4.98319	6.25e-07	2.3e-05	ZNHIT2	485	0.395795	0.00118108
ENSG00000049089	727.015	1.19622	0.24042	4.97555	6.51e-07	2.39e-05	COL9A2	486	2.29138	0.00118352
ENSG00000058056	522.836	1.20013	0.24144	4.97071	6.67e-07	2.44e-05	USP13	487	2.2976	0.00118595
ENSG00000181804	127.865	1.56138	0.314123	4.9706	6.67e-07	2.44e-05	SLC9A9	488	2.95136	0.00118839
ENSG00000250254	423.88	1.30222	0.262403	4.96267	6.95e-07	2.54e-05	PTTG2	489	2.46608	0.00119082
ENSG00000181467	3988.81	1.05792	0.213188	4.96238	6.96e-07	2.54e-05	RAP2B	490	2.08193	0.00119326
ENSG00000173818	252.258	-1.35264	0.272641	-4.96125	7e-07	2.55e-05	ENDOV	491	0.391576	0.00119569
ENSG00000265972	4211.17	1.06041	0.213763	4.96069	7.02e-07	2.55e-05	TXNIP	492	2.08552	0.00119813
ENSG00000156273	4239.49	1.05922	0.213532	4.96045	7.03e-07	2.55e-05	BACH1	493	2.0838	0.00120056
ENSG00000130766	1035.78	-1.12591	0.227049	-4.95888	7.09e-07	2.56e-05	SESN2	494	0.458213	0.001203
ENSG00000110203	153.625	-1.51317	0.305258	-4.95703	7.16e-07	2.58e-05	FOLR3	495	0.350341	0.00120544
ENSG00000147896	126.241	-1.80775	0.364767	-4.9559	7.2e-07	2.59e-05	IFNK	496	0.285636	0.00120787
ENSG00000114841	60.9951	-1.92932	0.389766	-4.94994	7.42e-07	2.67e-05	DNAH1	497	0.262553	0.00121031
ENSG00000188483	479.593	-1.26528	0.255621	-4.94983	7.43e-07	2.67e-05	IER5L	498	0.416018	0.00121274
ENSG00000265415	249.229	1.52002	0.307546	4.94242	7.72e-07	2.76e-05	CTD-2510F5.4	499	2.86795	0.00121518
ENSG00000215805	308.448	1.31316	0.265892	4.9387	7.86e-07	2.81e-05	RP11-438O11.1	500	2.48486	0.00121761
ENSG00000213347	315.167	1.27667	0.258927	4.93061	8.2e-07	2.92e-05	MXD3	501	2.42279	0.00122005
ENSG00000134802	251.103	1.58885	0.322367	4.92869	8.28e-07	2.95e-05	SLC43A3	502	3.00809	0.00122248
ENSG00000182580	1586.83	1.33698	0.271336	4.92741	8.33e-07	2.96e-05	EPHB3	503	2.52623	0.00122492
ENSG00000009950	59.8432	-1.89917	0.385566	-4.92565	8.41e-07	2.98e-05	MLXIPL	504	0.268098	0.00122735
ENSG00000231007	1072.38	1.35345	0.274809	4.92506	8.43e-07	2.98e-05	CDC20P1	505	2.55523	0.00122979
ENSG00000102967	275.762	-1.33875	0.271855	-4.92449	8.46e-07	2.99e-05	DHODH	506	0.395363	0.00123222
ENSG00000139926	7826.5	1.05006	0.213311	4.92265	8.54e-07	3.01e-05	FRMD6	507	2.07061	0.00123466
ENSG00000172380	8994.37	1.06719	0.216815	4.92211	8.56e-07	3.01e-05	GNG12	508	2.09534	0.00123709
ENSG00000185697	505.379	1.27265	0.258698	4.91942	8.68e-07	3.05e-05	MYBL1	509	2.41604	0.00123953
ENSG00000247095	105.483	-1.6491	0.335293	-4.91838	8.73e-07	3.05e-05	MIR210HG	510	0.318839	0.00124196
ENSG00000184384	599.711	1.18452	0.240844	4.9182	8.73e-07	3.05e-05	MAML2	511	2.27287	0.0012444
ENSG00000112902	92.184	1.71813	0.349441	4.91678	8.8e-07	3.07e-05	SEMA5A	512	3.29009	0.00124683
ENSG00000171848	1586.67	1.07378	0.218422	4.9161	8.83e-07	3.07e-05	RRM2	513	2.10495	0.00124927
ENSG00000135378	2529.28	1.23809	0.251861	4.91576	8.84e-07	3.07e-05	PRRG4	514	2.35885	0.0012517
ENSG00000109339	161.188	1.47334	0.299816	4.91415	8.92e-07	3.09e-05	MAPK10	515	2.77665	0.00125414
ENSG00000185115	417.98	-1.22757	0.249808	-4.91406	8.92e-07	3.09e-05	NSMCE3	516	0.427035	0.00125658
ENSG00000164611	3083.84	1.18532	0.241519	4.90777	9.21e-07	3.18e-05	PTTG1	517	2.27414	0.00125901
ENSG00000187609	354.906	-1.34984	0.275261	-4.90383	9.4e-07	3.24e-05	EXD3	518	0.392337	0.00126145
ENSG00000115415	3174.92	-1.0477	0.21371	-4.90245	9.46e-07	3.26e-05	STAT1	519	0.483738	0.00126388
ENSG00000154839	590.49	1.17648	0.240211	4.89768	9.7e-07	3.33e-05	SKA1	520	2.26024	0.00126632
ENSG00000138018	2352.09	1.08855	0.222339	4.89593	9.78e-07	3.36e-05	EPT1	521	2.12661	0.00126875
ENSG00000105963	381.63	-1.25773	0.257091	-4.89216	9.97e-07	3.41e-05	ADAP1	522	0.418202	0.00127119
ENSG00000182175	53.5499	1.9661	0.401961	4.89127	1e-06	3.42e-05	RGMA	523	3.9071	0.00127362
ENSG00000148700	821.981	1.37533	0.281692	4.88237	1.05e-06	3.57e-05	ADD3	524	2.59426	0.00127606
ENSG00000147862	2415.83	1.2697	0.26054	4.87333	1.1e-06	3.73e-05	NFIB	525	2.41111	0.00127849
ENSG00000111218	41.5189	-2.0328	0.417129	-4.87332	1.1e-06	3.73e-05	PRMT8	526	0.24438	0.00128093
ENSG00000137693	7717.76	1.0539	0.216352	4.87123	1.11e-06	3.76e-05	YAP1	527	2.07614	0.00128336
ENSG00000018236	1281.6	1.12584	0.231129	4.87103	1.11e-06	3.76e-05	CNTN1	528	2.18228	0.0012858
ENSG00000099256	36.1429	2.10426	0.432215	4.86856	1.12e-06	3.8e-05	PRTFDC1	529	4.29978	0.00128823
ENSG00000108106	2548.82	1.08534	0.223062	4.86564	1.14e-06	3.85e-05	UBE2S	530	2.12188	0.00129067
ENSG00000169991	5445.06	1.19317	0.245297	4.86419	1.15e-06	3.87e-05	IFFO2	531	2.28655	0.0012931
ENSG00000124429	287.832	1.32373	0.272501	4.85769	1.19e-06	3.99e-05	POF1B	532	2.50312	0.00129554
ENSG00000167700	460.12	-1.18765	0.244735	-4.85282	1.22e-06	4.08e-05	MFSD3	533	0.439016	0.00129797
ENSG00000275052	3422.19	1.04731	0.215951	4.84975	1.24e-06	4.14e-05	PPP4R3B	534	2.06667	0.00130041
ENSG00000181045	121.449	-1.59919	0.329786	-4.84917	1.24e-06	4.14e-05	SLC26A11	535	0.330063	0.00130284
ENSG00000182463	219.967	1.43121	0.295291	4.84678	1.25e-06	4.18e-05	TSHZ2	536	2.69673	0.00130528
ENSG00000178773	139.318	1.4975	0.308968	4.84677	1.25e-06	4.18e-05	CPNE7	537	2.82353	0.00130771
ENSG00000197956	42630	-1.10932	0.228951	-4.84524	1.26e-06	4.2e-05	S100A6	538	0.463512	0.00131015
ENSG00000130303	80.6684	-1.71277	0.353558	-4.84438	1.27e-06	4.21e-05	BST2	539	0.305074	0.00131259
ENSG00000162849	166.409	-1.5594	0.322011	-4.84271	1.28e-06	4.24e-05	KIF26B	540	0.339291	0.00131502
ENSG00000172432	1562.63	-1.07819	0.222671	-4.84208	1.28e-06	4.24e-05	GTPBP2	541	0.473622	0.00131746
ENSG00000143228	1684.62	1.38114	0.285402	4.83928	1.3e-06	4.3e-05	NUF2	542	2.60474	0.00131989
ENSG00000112742	2752.63	1.39093	0.287541	4.83731	1.32e-06	4.33e-05	TTK	543	2.62247	0.00132233
ENSG00000065308	1676.64	1.31755	0.272489	4.83523	1.33e-06	4.37e-05	TRAM2	544	2.49242	0.00132476
ENSG00000178177	831.084	1.22492	0.2534	4.83394	1.34e-06	4.39e-05	LCORL	545	2.33743	0.0013272
ENSG00000138376	686.678	1.35173	0.279675	4.83322	1.34e-06	4.4e-05	BARD1	546	2.55218	0.00132963
ENSG00000166446	60.7434	-1.83609	0.380451	-4.8261	1.39e-06	4.55e-05	CDYL2	547	0.280079	0.00133207
ENSG00000173535	39.0184	-2.04404	0.424255	-4.81796	1.45e-06	4.73e-05	TNFRSF10C	548	0.242483	0.0013345
ENSG00000165891	1637.85	1.09129	0.226527	4.81747	1.45e-06	4.73e-05	E2F7	549	2.13064	0.00133694
ENSG00000069275	14026.7	1.07684	0.223766	4.81232	1.49e-06	4.84e-05	NUCKS1	550	2.1094	0.00133937
ENSG00000133789	2313.63	1.04291	0.216737	4.8119	1.5e-06	4.84e-05	SWAP70	551	2.06039	0.00134181
ENSG00000167325	3918.12	1.0488	0.217963	4.81183	1.5e-06	4.84e-05	RRM1	552	2.06881	0.00134424
ENSG00000038295	708.225	1.18758	0.246815	4.81161	1.5e-06	4.84e-05	TLL1	553	2.2777	0.00134668
ENSG00000151150	730.111	1.13519	0.236035	4.80941	1.51e-06	4.88e-05	ANK3	554	2.19648	0.00134911
ENSG00000204642	484.164	-1.1799	0.245404	-4.808	1.52e-06	4.91e-05	HLA-F	555	0.441381	0.00135155
ENSG00000157992	308.615	1.31005	0.272505	4.80744	1.53e-06	4.91e-05	KRTCAP3	556	2.47951	0.00135398
ENSG00000004777	212.069	1.48051	0.308024	4.80648	1.54e-06	4.93e-05	ARHGAP33	557	2.79047	0.00135642
ENSG00000226790	204.685	1.43633	0.298895	4.80547	1.54e-06	4.94e-05	HNRNPA3P1	558	2.70631	0.00135885
ENSG00000140937	48.3284	1.94131	0.40417	4.80319	1.56e-06	4.99e-05	CDH11	559	3.84053	0.00136129
ENSG00000129810	356.982	1.3041	0.271764	4.79866	1.6e-06	5.1e-05	SGO1	560	2.4693	0.00136372
ENSG00000271601	1221.98	1.15114	0.240138	4.79369	1.64e-06	5.22e-05	LIX1L	561	2.2209	0.00136616
ENSG00000172890	1023.02	-1.07603	0.224573	-4.79144	1.66e-06	5.27e-05	NADSYN1	562	0.474333	0.0013686
ENSG00000173546	145.174	1.66961	0.3486	4.78945	1.67e-06	5.31e-05	CSPG4	563	3.18128	0.00137103
ENSG00000115306	13949.8	1.15418	0.241005	4.78905	1.68e-06	5.31e-05	SPTBN1	564	2.22558	0.00137347
ENSG00000113083	250.1	1.3192	0.276054	4.7788	1.76e-06	5.58e-05	LOX	565	2.49528	0.0013759
ENSG00000044459	464.513	1.2108	0.253389	4.77841	1.77e-06	5.58e-05	CNTLN	566	2.31465	0.00137834
ENSG00000101447	2540.3	1.11645	0.233843	4.77436	1.8e-06	5.68e-05	FAM83D	567	2.16813	0.00138077
ENSG00000006118	1325.62	-1.05378	0.220742	-4.77378	1.81e-06	5.69e-05	TMEM132A	568	0.481706	0.00138321
ENSG00000185101	836.595	-1.11049	0.232705	-4.77209	1.82e-06	5.73e-05	ANO9	569	0.463138	0.00138564
ENSG00000278619	254.058	-1.3326	0.279436	-4.76889	1.85e-06	5.81e-05	MRM1	570	0.397051	0.00138808
ENSG00000138685	237.699	-1.41655	0.297189	-4.76649	1.87e-06	5.87e-05	FGF2	571	0.374607	0.00139051
ENSG00000099326	343.197	-1.29335	0.271612	-4.76174	1.92e-06	6e-05	MZF1	572	0.408004	0.00139295
ENSG00000228928	181.094	1.38709	0.291475	4.75888	1.95e-06	6.07e-05	AC002069.5	573	2.61551	0.00139538
ENSG00000069188	245.129	-1.50181	0.315682	-4.75737	1.96e-06	6.1e-05	SDK2	574	0.353109	0.00139782
ENSG00000180353	1042.38	-1.06768	0.22443	-4.75731	1.96e-06	6.1e-05	HCLS1	575	0.477086	0.00140025
ENSG00000140403	188.659	1.36034	0.28602	4.75609	1.97e-06	6.12e-05	DNAJA4	576	2.56745	0.00140269
ENSG00000101104	471.645	-1.16232	0.244393	-4.75594	1.98e-06	6.12e-05	PABPC1L	577	0.446795	0.00140512
ENSG00000196549	1033.73	-1.19135	0.250515	-4.75562	1.98e-06	6.12e-05	MME	578	0.437892	0.00140756
ENSG00000187951	857.353	1.09846	0.231044	4.7543	1.99e-06	6.15e-05	ARHGAP11B	579	2.14125	0.00140999
ENSG00000134339	125.146	-1.51611	0.318928	-4.75379	2e-06	6.15e-05	SAA2	580	0.349626	0.00141243
ENSG00000117594	496.349	-1.15129	0.242291	-4.75168	2.02e-06	6.21e-05	HSD11B1	581	0.450223	0.00141486
ENSG00000235609	147.521	1.70517	0.358988	4.74994	2.03e-06	6.25e-05	AF127936.9	582	3.26068	0.0014173
ENSG00000129521	28.3947	-2.13388	0.449344	-4.74888	2.05e-06	6.27e-05	EGLN3	583	0.227844	0.00141974
ENSG00000077348	1255.26	-1.06106	0.223674	-4.74377	2.1e-06	6.42e-05	EXOSC5	584	0.47928	0.00142217
ENSG00000108773	1376.88	-1.04359	0.220012	-4.74335	2.1e-06	6.42e-05	KAT2A	585	0.485118	0.00142461
ENSG00000109667	496.774	-1.2439	0.26235	-4.74139	2.12e-06	6.47e-05	SLC2A9	586	0.422229	0.00142704
ENSG00000206228	1830.47	1.16464	0.245706	4.73996	2.14e-06	6.5e-05	HNRNPA1P4	587	2.24177	0.00142948
ENSG00000214035	226.255	1.3805	0.291255	4.73983	2.14e-06	6.5e-05	AC073310.4	588	2.60358	0.00143191
ENSG00000182263	392.234	1.1967	0.25263	4.73696	2.17e-06	6.58e-05	FIGN	589	2.29215	0.00143435
ENSG00000185950	5776.25	1.07367	0.226867	4.73259	2.22e-06	6.71e-05	IRS2	590	2.10478	0.00143678
ENSG00000181007	16.6922	2.24416	0.474557	4.72895	2.26e-06	6.82e-05	ZFP82	591	4.73761	0.00143922
ENSG00000274750	54.605	-1.85971	0.39327	-4.72884	2.26e-06	6.82e-05	HIST1H3E	592	0.275531	0.00144165
ENSG00000260276	58.4463	-1.80956	0.382933	-4.72553	2.3e-06	6.92e-05	RP11-77H9.2	593	0.285278	0.00144409
ENSG00000130475	107.077	1.82551	0.386763	4.71996	2.36e-06	7.1e-05	FCHO1	594	3.54432	0.00144652
ENSG00000109805	1307.21	1.15354	0.244464	4.71864	2.37e-06	7.13e-05	NCAPG	595	2.22458	0.00144896
ENSG00000147526	2503.62	1.03791	0.220148	4.71462	2.42e-06	7.26e-05	TACC1	596	2.05325	0.00145139
ENSG00000179364	1457.58	-1.14869	0.243671	-4.71409	2.43e-06	7.27e-05	PACS2	597	0.451036	0.00145383
ENSG00000079482	816.721	1.09833	0.233032	4.71321	2.44e-06	7.29e-05	OPHN1	598	2.14106	0.00145626
ENSG00000166923	135.719	1.59403	0.338383	4.71073	2.47e-06	7.36e-05	GREM1	599	3.01891	0.0014587
ENSG00000003096	209.384	1.33765	0.284014	4.7098	2.48e-06	7.38e-05	KLHL13	600	2.52739	0.00146113
ENSG00000115808	2501.3	1.05167	0.22331	4.70948	2.48e-06	7.38e-05	STRN	601	2.07293	0.00146357
ENSG00000115977	1623.55	1.20367	0.25562	4.70883	2.49e-06	7.4e-05	AAK1	602	2.30325	0.001466
ENSG00000168743	35.0811	2.03698	0.433168	4.70252	2.57e-06	7.62e-05	NPNT	603	4.10386	0.00146844
ENSG00000186472	290.274	-1.38466	0.294664	-4.6991	2.61e-06	7.73e-05	PCLO	604	0.382981	0.00147087
ENSG00000142871	18457.8	1.0502	0.22353	4.69825	2.62e-06	7.75e-05	CYR61	605	2.07081	0.00147331
ENSG00000137177	3413.14	1.06289	0.226435	4.69403	2.68e-06	7.87e-05	KIF13A	606	2.08912	0.00147575
ENSG00000162636	104.139	1.60753	0.342468	4.69395	2.68e-06	7.87e-05	FAM102B	607	3.04729	0.00147818
ENSG00000221968	1766.66	-1.04023	0.221615	-4.69387	2.68e-06	7.87e-05	FADS3	608	0.486249	0.00148062
ENSG00000109906	472.297	1.25082	0.266482	4.69383	2.68e-06	7.87e-05	ZBTB16	609	2.37977	0.00148305
ENSG00000103024	1503.4	-1.04147	0.222017	-4.69097	2.72e-06	7.97e-05	NME3	610	0.485831	0.00148549
ENSG00000220157	619.235	1.21028	0.258026	4.69055	2.72e-06	7.97e-05	HNRNPA1P12	611	2.31383	0.00148792
ENSG00000238116	627.623	1.10364	0.235334	4.68967	2.74e-06	7.99e-05	RP3-347M6.2	612	2.14896	0.00149036
ENSG00000131188	150.774	-1.44877	0.309232	-4.68505	2.8e-06	8.16e-05	PRR7	613	0.366334	0.00149279
ENSG00000255353	128.456	-1.46248	0.312305	-4.68287	2.83e-06	8.23e-05	RP11-382M14.1	614	0.362868	0.00149523
ENSG00000265688	44.6666	-1.91404	0.40883	-4.68176	2.84e-06	8.27e-05	MAFG-AS1	615	0.265348	0.00149766
ENSG00000135451	876.097	1.1256	0.240482	4.68062	2.86e-06	8.3e-05	TROAP	616	2.18193	0.0015001
ENSG00000213853	1982.96	1.02282	0.218999	4.67042	3.01e-06	8.71e-05	EMP2	617	2.03188	0.00150253
ENSG00000176890	593.35	1.13062	0.242543	4.66153	3.14e-06	9.08e-05	TYMS	618	2.18953	0.00150497
ENSG00000275216	2785.25	1.25885	0.270108	4.66055	3.15e-06	9.1e-05	RP11-54H7.4	619	2.39305	0.0015074
ENSG00000113580	6586.34	1.13234	0.243003	4.65978	3.17e-06	9.12e-05	NR3C1	620	2.19214	0.00150984
ENSG00000142731	1511.39	1.22146	0.262143	4.65951	3.17e-06	9.12e-05	PLK4	621	2.33182	0.00151227
ENSG00000189308	628.301	1.13635	0.244086	4.65552	3.23e-06	9.28e-05	LIN54	622	2.19824	0.00151471
ENSG00000082438	1538.3	1.02697	0.220706	4.65311	3.27e-06	9.38e-05	COBLL1	623	2.03774	0.00151714
ENSG00000136943	1275.47	1.03692	0.222962	4.65067	3.31e-06	9.47e-05	CTSV	624	2.05185	0.00151958
ENSG00000225695	711.586	1.18602	0.255027	4.65056	3.31e-06	9.47e-05	HNRNPA1P35	625	2.27524	0.00152201
ENSG00000075213	229.66	1.2864	0.276777	4.64779	3.36e-06	9.58e-05	SEMA3A	626	2.43919	0.00152445
ENSG00000105810	4820.38	1.13814	0.245181	4.64204	3.45e-06	9.83e-05	CDK6	627	2.20097	0.00152688
ENSG00000164244	4673.03	0.993169	0.21402	4.64054	3.47e-06	9.88e-05	PRRC1	628	1.99055	0.00152932
ENSG00000198825	1239.03	1.03438	0.222908	4.64039	3.48e-06	9.88e-05	INPP5F	629	2.04824	0.00153176
ENSG00000068079	139.59	-1.4237	0.306866	-4.6395	3.49e-06	9.91e-05	IFI35	630	0.372754	0.00153419
ENSG00000111647	870.688	1.14647	0.247286	4.6362	3.55e-06	0.000100507	UHRF1BP1L	631	2.21371	0.00153663
ENSG00000052795	1003.13	1.07063	0.231131	4.63214	3.62e-06	0.000102337	FNIP2	632	2.10035	0.00153906
ENSG00000121690	786.99	1.25995	0.272048	4.63134	3.63e-06	0.000102422	DEPDC7	633	2.39487	0.0015415
ENSG00000179833	1776.22	1.04345	0.225303	4.63131	3.63e-06	0.000102422	SERTAD2	634	2.06115	0.00154393
ENSG00000177192	987.965	-1.05343	0.227671	-4.62698	3.71e-06	0.000104422	PUS1	635	0.481821	0.00154637
ENSG00000158769	4865.95	0.973509	0.210426	4.62637	3.72e-06	0.000104567	F11R	636	1.96361	0.0015488
ENSG00000215492	605.853	1.19255	0.258131	4.61995	3.84e-06	0.000107684	HNRNPA1P7	637	2.28556	0.00155124
ENSG00000075391	2787.14	1.00973	0.218653	4.61798	3.88e-06	0.000108543	RASAL2	638	2.01354	0.00155367
ENSG00000116852	109.897	-1.61586	0.35014	-4.6149	3.93e-06	0.000109988	KIF21B	639	0.326269	0.00155611
ENSG00000066084	4181.14	0.999306	0.216605	4.61349	3.96e-06	0.000110422	DIP2B	640	1.99904	0.00155854
ENSG00000126970	17.2128	-2.18511	0.47364	-4.61344	3.96e-06	0.000110422	ZC4H2	641	0.219896	0.00156098
ENSG00000104517	6578.79	0.995627	0.215826	4.61309	3.97e-06	0.000110433	UBR5	642	1.99395	0.00156341
ENSG00000180773	217.903	1.3977	0.30302	4.61256	3.98e-06	0.000110542	SLC36A4	643	2.63481	0.00156585
ENSG00000232486	166.441	1.41549	0.306969	4.61119	4e-06	0.000111101	RP11-18B3.2	644	2.66751	0.00156828
ENSG00000137193	4386.76	0.993693	0.215528	4.61051	4.02e-06	0.000111292	PIM1	645	1.99128	0.00157072
ENSG00000173295	104.55	-1.54085	0.334559	-4.60562	4.11e-06	0.000113765	FAM86B3P	646	0.343682	0.00157315
ENSG00000134716	36.9609	-1.964	0.426551	-4.60436	4.14e-06	0.000114279	CYP2J2	647	0.256318	0.00157559
ENSG00000128881	1945.37	1.03362	0.224559	4.60288	4.17e-06	0.000114918	TTBK2	648	2.04715	0.00157802
ENSG00000163602	2062.79	1.02017	0.221668	4.60222	4.18e-06	0.000115102	RYBP	649	2.02815	0.00158046
ENSG00000244462	1803.74	-1.15129	0.250269	-4.60021	4.22e-06	0.000116044	RBM12	650	0.450223	0.00158289
ENSG00000116701	152.048	-1.44664	0.314596	-4.59843	4.26e-06	0.000116859	NCF2	651	0.366874	0.00158533
ENSG00000049130	288.148	-1.51232	0.328915	-4.59791	4.27e-06	0.000116866	KITLG	652	0.350547	0.00158777
ENSG00000176641	1020.46	1.1244	0.244553	4.59778	4.27e-06	0.000116866	RNF152	653	2.18011	0.0015902
ENSG00000132967	2131.93	1.01619	0.22113	4.59545	4.32e-06	0.000117865	HMGB1P5	654	2.02258	0.00159264
ENSG00000166913	9463.05	0.992799	0.216044	4.59536	4.32e-06	0.000117865	YWHAB	655	1.99004	0.00159507
ENSG00000106780	727.98	1.12094	0.244084	4.59245	4.38e-06	0.000119344	MEGF9	656	2.17489	0.00159751
ENSG00000182628	1779.86	1.03082	0.224637	4.58882	4.46e-06	0.00012125	SKA2	657	2.04318	0.00159994
ENSG00000225308	166.5	-1.35182	0.295005	-4.58237	4.6e-06	0.000124861	ASS1P11	658	0.391797	0.00160238
ENSG00000100360	68.8704	-1.7149	0.374388	-4.58053	4.64e-06	0.000125774	IFT27	659	0.304624	0.00160481
ENSG00000128245	4080.65	0.966528	0.211093	4.57868	4.68e-06	0.00012665	YWHAH	660	1.95413	0.00160725
ENSG00000083896	6321.88	0.981088	0.214284	4.57845	4.68e-06	0.00012665	YTHDC1	661	1.97395	0.00160968
ENSG00000235109	484.941	-1.1423	0.249592	-4.57667	4.72e-06	0.000127534	ZSCAN31	662	0.453037	0.00161212
ENSG00000110367	5161.33	1.13936	0.248987	4.57597	4.74e-06	0.00012777	DDX6	663	2.20283	0.00161455
ENSG00000213300	1172.52	1.0846	0.237099	4.57445	4.77e-06	0.00012851	HNRNPA3P6	664	2.12078	0.00161699
ENSG00000215251	581.547	-1.08071	0.236558	-4.56846	4.91e-06	0.000132033	FASTKD5	665	0.472797	0.00161942
ENSG00000263740	1303.09	-1.12026	0.245301	-4.56688	4.95e-06	0.000132836	RN7SL4P	666	0.46001	0.00162186
ENSG00000231565	39.5471	1.92979	0.423096	4.56111	5.09e-06	0.000136334	NEK2P2	667	3.80999	0.00162429
ENSG00000028277	174.638	-1.40523	0.308116	-4.56071	5.1e-06	0.000136387	POU2F2	668	0.377559	0.00162673
ENSG00000078237	324.572	-1.30995	0.287272	-4.55996	5.12e-06	0.000136675	TIGAR	669	0.403335	0.00162916
ENSG00000116717	9236.25	0.962891	0.211325	4.55645	5.2e-06	0.000138771	GADD45A	670	1.94921	0.0016316
ENSG00000156535	7101.57	1.06926	0.234689	4.55605	5.21e-06	0.000138823	CD109	671	2.09835	0.00163403
ENSG00000096060	11953.9	1.02999	0.226201	4.55342	5.28e-06	0.000140361	FKBP5	672	2.04201	0.00163647
ENSG00000146670	1678.33	1.1293	0.248095	4.5519	5.32e-06	0.000141174	CDCA5	673	2.18753	0.00163891
ENSG00000091656	79.0288	-1.61753	0.355416	-4.55108	5.34e-06	0.000141514	ZFHX4	674	0.325894	0.00164134
ENSG00000138356	65.6561	1.74777	0.384205	4.54907	5.39e-06	0.000142659	AOX1	675	3.3584	0.00164378
ENSG00000149503	1939.31	1.21326	0.26677	4.54795	5.42e-06	0.000143206	INCENP	676	2.3186	0.00164621
ENSG00000272196	348.699	-1.18708	0.26111	-4.5463	5.46e-06	0.000143958	HIST2H2AA4	677	0.43919	0.00164865
ENSG00000259781	1138.26	1.02451	0.225354	4.54623	5.46e-06	0.000143958	RP11-673C5.1	678	2.03427	0.00165108
ENSG00000111432	73.8295	1.63718	0.360255	4.54451	5.51e-06	0.000144924	FZD10	679	3.11057	0.00165352
ENSG00000186185	851.489	1.16236	0.256097	4.53877	5.66e-06	0.000148706	KIF18B	680	2.23824	0.00165595
ENSG00000174669	166.063	-1.47232	0.324546	-4.53654	5.72e-06	0.000150069	SLC29A2	681	0.360403	0.00165839
ENSG00000151651	1850.5	-1.0852	0.239245	-4.53593	5.74e-06	0.00015028	ADAM8	682	0.471327	0.00166082
ENSG00000100526	1261.66	1.23457	0.272334	4.5333	5.81e-06	0.000151939	CDKN3	683	2.35311	0.00166326
ENSG00000120690	3513.9	0.961055	0.212043	4.53236	5.83e-06	0.000152393	ELF1	684	1.94673	0.00166569
ENSG00000181381	803.557	-1.12853	0.249239	-4.52791	5.96e-06	0.000155272	DDX60L	685	0.457381	0.00166813
ENSG00000178896	382.485	-1.23123	0.271926	-4.52779	5.96e-06	0.000155272	EXOSC4	686	0.425955	0.00167056
ENSG00000229251	1045.55	1.12641	0.24881	4.5272	5.98e-06	0.000155484	HNRNPA1P8	687	2.18315	0.001673
ENSG00000104368	238.01	1.25402	0.277021	4.52678	5.99e-06	0.000155564	PLAT	688	2.38504	0.00167543
ENSG00000101439	4107.37	-1.09168	0.241193	-4.52615	6.01e-06	0.000155801	CST3	689	0.469216	0.00167787
ENSG00000173692	2522.23	1.00588	0.222463	4.52155	6.14e-06	0.000158997	PSMD1	690	2.00816	0.0016803
ENSG00000122641	12713	0.999302	0.221088	4.51992	6.19e-06	0.00015999	INHBA	691	1.99903	0.00168274
ENSG00000134852	1952.4	1.11716	0.247624	4.51152	6.44e-06	0.00016622	CLOCK	692	2.16919	0.00168517
ENSG00000065534	480.636	1.11852	0.247983	4.51048	6.47e-06	0.000166799	MYLK	693	2.17125	0.00168761
ENSG00000112406	1905.47	1.05174	0.233662	4.50109	6.76e-06	0.000174088	HECA	694	2.07302	0.00169004
ENSG00000198265	2385.64	1.10151	0.244774	4.5001	6.79e-06	0.000174532	HELZ	695	2.14579	0.00169248
ENSG00000134762	16623.7	1.01762	0.226141	4.49994	6.8e-06	0.000174532	DSC3	696	2.02458	0.00169492
ENSG00000183087	3745.78	-0.957658	0.212939	-4.49733	6.88e-06	0.000176436	GAS6	697	0.514892	0.00169735
ENSG00000246705	1388.06	-1.01122	0.225075	-4.49284	7.03e-06	0.000179939	H2AFJ	698	0.496125	0.00169979
ENSG00000159314	1195.69	-1.01587	0.226357	-4.4879	7.19e-06	0.000183893	ARHGAP27	699	0.494531	0.00170222
ENSG00000168078	1903.85	1.30785	0.291443	4.48749	7.21e-06	0.000183985	PBK	700	2.47572	0.00170466
ENSG00000154734	3760.22	0.951665	0.212095	4.48697	7.22e-06	0.000184172	ADAMTS1	701	1.9341	0.00170709
ENSG00000119862	1197.07	1.01104	0.225456	4.48443	7.31e-06	0.000186116	LGALSL	702	2.01536	0.00170953
ENSG00000144369	140.599	1.51141	0.337121	4.48329	7.35e-06	0.000186847	FAM171B	703	2.85089	0.00171196
ENSG00000154856	31.4337	1.96755	0.439094	4.48094	7.43e-06	0.000188649	APCDD1	704	3.91105	0.0017144
ENSG00000197582	1660.56	-1.03388	0.230968	-4.47629	7.6e-06	0.000192525	GPX1P1	705	0.488395	0.00171683
ENSG00000198171	2588.82	-1.08888	0.243321	-4.47505	7.64e-06	0.000193372	DDRGK1	706	0.470128	0.00171927
ENSG00000116962	227.513	1.29341	0.289143	4.47324	7.7e-06	0.000194748	NID1	707	2.45106	0.0017217
ENSG00000111012	549.165	-1.10375	0.246807	-4.47209	7.75e-06	0.000195514	CYP27B1	708	0.465307	0.00172414
ENSG00000167074	1864.34	0.9788	0.219193	4.46547	7.99e-06	0.000201379	TEF	709	1.97082	0.00172657
ENSG00000185187	374.703	-1.15027	0.257635	-4.46473	8.02e-06	0.000201787	SIGIRR	710	0.450541	0.00172901
ENSG00000237810	240.069	1.24963	0.280338	4.45757	8.29e-06	0.000208356	CTD-2571E19.3	711	2.3778	0.00173144
ENSG00000257851	253.874	1.25438	0.28149	4.45622	8.34e-06	0.000209374	HNRNPA3P10	712	2.38565	0.00173388
ENSG00000115267	2140.74	-0.967305	0.2171	-4.45557	8.37e-06	0.000209715	IFIH1	713	0.51146	0.00173631
ENSG00000172939	5698.84	0.93841	0.21067	4.45441	8.41e-06	0.000210559	OXSR1	714	1.91641	0.00173875
ENSG00000105472	14.5235	2.11512	0.47486	4.4542	8.42e-06	NA	CLEC11A	715	4.33227	0.00174118
ENSG00000127561	88.87	1.56649	0.351808	4.45269	8.48e-06	0.000211954	SYNGR3	716	2.96184	0.00174362
ENSG00000171045	237.082	-1.22572	0.275611	-4.44729	8.7e-06	0.000216879	TSNARE1	717	0.427584	0.00174605
ENSG00000092068	1323.62	1.20488	0.270948	4.44692	8.71e-06	0.000216879	SLC7A8	718	2.30519	0.00174849
ENSG00000107738	114.967	-1.53264	0.344657	-4.44686	8.71e-06	0.000216879	C10orf54	719	0.345644	0.00175093
ENSG00000114767	1220.39	-1.00477	0.226034	-4.44522	8.78e-06	0.00021823	RRP9	720	0.49835	0.00175336
ENSG00000167925	300.337	-1.18551	0.267071	-4.43894	9.04e-06	0.000224385	GHDC	721	0.439668	0.0017558
ENSG00000136002	2017.76	-1.01329	0.228449	-4.43551	9.19e-06	0.000227677	ARHGEF4	722	0.495416	0.00175823
ENSG00000122971	252.595	-1.1999	0.270664	-4.43316	9.29e-06	0.000229847	ACADS	723	0.435306	0.00176067
ENSG00000111011	3431.29	0.944204	0.213024	4.43238	9.32e-06	0.000230369	RSRC2	724	1.92413	0.0017631
ENSG00000068878	3791.56	0.955661	0.215641	4.43173	9.35e-06	0.000230437	PSME4	725	1.93947	0.00176554
ENSG00000109171	4206.99	0.943713	0.212945	4.43172	9.35e-06	0.000230437	SLAIN2	726	1.92347	0.00176797
ENSG00000101246	739.971	-1.05156	0.237392	-4.42963	9.44e-06	0.000232358	ARFRP1	727	0.482447	0.00177041
ENSG00000131797	158.155	-1.31101	0.296665	-4.41917	9.91e-06	0.000243554	CLUHP3	728	0.403038	0.00177284
ENSG00000129925	1496.75	-0.982296	0.222375	-4.41729	9.99e-06	0.000245344	TMEM8A	729	0.506174	0.00177528
ENSG00000136754	4260.37	0.94063	0.213035	4.41537	1.01e-05	0.000247193	ABI1	730	1.91937	0.00177771
ENSG00000230439	448.402	-1.21554	0.27535	-4.41452	1.01e-05	0.000247828	RP11-488P3.1	731	0.430612	0.00178015
ENSG00000232368	3945.62	-1.0705	0.242582	-4.41294	1.02e-05	0.00024931	FTLP2	732	0.476154	0.00178258
ENSG00000112414	2732.34	0.991351	0.224885	4.40825	1.04e-05	0.000254411	ADGRG6	733	1.98805	0.00178502
ENSG00000169660	144.768	-1.36231	0.309377	-4.40341	1.07e-05	0.000259806	HEXDC	734	0.388958	0.00178745
ENSG00000123975	2960.34	1.10106	0.25008	4.40283	1.07e-05	0.000260145	CKS2	735	2.14512	0.00178989
ENSG00000163430	4496.16	0.929593	0.211237	4.40072	1.08e-05	0.000262337	FSTL1	736	1.90474	0.00179232
ENSG00000154743	281.453	-1.31101	0.298076	-4.39824	1.09e-05	0.000264982	TSEN2	737	0.403039	0.00179476
ENSG00000026025	26450.3	0.980045	0.222848	4.39782	1.09e-05	0.00026514	VIM	738	1.97253	0.00179719
ENSG00000204237	503.747	-1.09763	0.249969	-4.39107	1.13e-05	0.000273136	OXLD1	739	0.467283	0.00179963
ENSG00000139263	1332.99	0.971639	0.221369	4.38923	1.14e-05	0.00027472	LRIG3	740	1.96107	0.00180207
ENSG00000181218	281.875	-1.15974	0.264224	-4.38922	1.14e-05	0.00027472	HIST3H2A	741	0.447594	0.0018045
ENSG00000250384	166.499	1.31189	0.298944	4.38842	1.14e-05	0.000275368	UBE2CP3	742	2.48267	0.00180694
ENSG00000108468	2154.88	1.05224	0.239926	4.38571	1.16e-05	0.000278442	CBX1	743	2.07375	0.00180937
ENSG00000138378	82.2972	-1.57249	0.358774	-4.38295	1.17e-05	0.000281619	STAT4	744	0.336228	0.00181181
ENSG00000149809	170.888	-1.30486	0.297872	-4.38059	1.18e-05	0.000284294	TM7SF2	745	0.404761	0.00181424
ENSG00000175602	2665.53	-0.991606	0.226417	-4.37955	1.19e-05	0.00028527	CCDC85B	746	0.502918	0.00181668
ENSG00000218336	2350.34	1.01526	0.231835	4.37924	1.19e-05	0.000285301	TENM3	747	2.02127	0.00181911
ENSG00000257635	57.038	1.68705	0.385303	4.3785	1.19e-05	0.000285886	RP11-536C10.10	748	3.21997	0.00182155
ENSG00000164237	276.1	1.19775	0.27366	4.37678	1.2e-05	0.000287537	CMBL	749	2.29382	0.00182398
ENSG00000151422	2266.17	1.01421	0.231731	4.37666	1.21e-05	0.000287537	FER	750	2.01979	0.00182642
ENSG00000134760	25.2077	2.0027	0.457653	4.37602	1.21e-05	0.000287997	DSG1	751	4.00749	0.00182885
ENSG00000198160	2370.61	1.08432	0.248117	4.37022	1.24e-05	0.000295364	MIER1	752	2.12038	0.00183129
ENSG00000105974	45225.9	0.914427	0.209477	4.36528	1.27e-05	0.000301718	CAV1	753	1.88482	0.00183372
ENSG00000138778	2476.1	1.24143	0.284644	4.36134	1.29e-05	0.00030679	CENPE	754	2.36433	0.00183616
ENSG00000168769	859.417	1.01876	0.233705	4.35917	1.31e-05	0.000309438	TET2	755	2.02618	0.00183859
ENSG00000152484	2108.34	1.03538	0.237547	4.35863	1.31e-05	0.000309794	USP12	756	2.04965	0.00184103
ENSG00000070759	376.797	1.10825	0.254353	4.35715	1.32e-05	0.000311481	TESK2	757	2.15584	0.00184346
ENSG00000143322	3197.1	0.996301	0.22874	4.3556	1.33e-05	0.000312933	ABL2	758	1.99488	0.0018459
ENSG00000235531	121.339	1.4198	0.325994	4.3553	1.33e-05	0.000312933	MSC-AS1	759	2.67548	0.00184833
ENSG00000171124	93.5902	-1.58427	0.36376	-4.35527	1.33e-05	0.000312933	FUT3	760	0.333493	0.00185077
ENSG00000124786	674.396	1.15016	0.264221	4.35302	1.34e-05	0.000315744	SLC35B3	761	2.21938	0.0018532
ENSG00000114346	3429.55	1.15972	0.266471	4.35216	1.35e-05	0.000316561	ECT2	762	2.23415	0.00185564
ENSG00000265491	1077.67	0.9891	0.227331	4.35093	1.36e-05	0.000317929	RNF115	763	1.98495	0.00185808
ENSG00000140199	772.824	1.02505	0.235642	4.35002	1.36e-05	0.000318839	SLC12A6	764	2.03503	0.00186051
ENSG00000239345	369.007	1.22813	0.282991	4.3398	1.43e-05	0.000333589	HNRNPA1P26	765	2.34262	0.00186295
ENSG00000112659	1211.32	-1.04147	0.240136	-4.33699	1.44e-05	0.000337438	CUL9	766	0.485833	0.00186538
ENSG00000138182	2723.25	1.20013	0.276766	4.33625	1.45e-05	0.000338139	KIF20B	767	2.2976	0.00186782
ENSG00000105880	12.7573	-2.05191	0.473391	-4.33448	1.46e-05	NA	DLX5	768	0.241165	0.00187025
ENSG00000166483	4689.14	1.05102	0.242517	4.3338	1.47e-05	0.000341477	WEE1	769	2.07199	0.00187269
ENSG00000178927	629.034	-1.06255	0.245259	-4.33237	1.48e-05	0.000343263	C17orf62	770	0.478785	0.00187512
ENSG00000167280	705.605	-1.01299	0.233857	-4.33169	1.48e-05	0.000343876	ENGASE	771	0.495517	0.00187756
ENSG00000200087	136.304	-1.7759	0.410194	-4.32941	1.5e-05	0.000347003	SNORA73B	772	0.292013	0.00187999
ENSG00000154310	229.649	1.2409	0.287732	4.3127	1.61e-05	0.000373814	TNIK	773	2.36346	0.00188243
ENSG00000154102	654.664	-1.01453	0.235456	-4.30879	1.64e-05	0.000379998	C16orf74	774	0.49499	0.00188486
ENSG00000167676	39.2491	-1.85577	0.43126	-4.30313	1.68e-05	0.000389336	PLIN4	775	0.276286	0.0018873
ENSG00000137462	195.98	1.23911	0.288142	4.30036	1.71e-05	0.000393714	TLR2	776	2.36054	0.00188973
ENSG00000008516	30.3183	-1.91769	0.446327	-4.29661	1.73e-05	0.000399914	MMP25	777	0.264677	0.00189217
ENSG00000259179	580.854	1.1764	0.273849	4.2958	1.74e-05	0.000400578	UBE2CP4	778	2.26012	0.0018946
ENSG00000175352	68.0817	1.58024	0.367884	4.29547	1.74e-05	0.000400578	NRIP3	779	2.99019	0.00189704
ENSG00000164142	695.257	1.14258	0.266001	4.29539	1.74e-05	0.000400578	FAM160A1	780	2.20775	0.00189947
ENSG00000213707	822.487	0.991741	0.231125	4.29094	1.78e-05	0.000408162	HMGB1P10	781	1.98858	0.00190191
ENSG00000155760	369.256	1.10251	0.257293	4.28506	1.83e-05	0.000418573	FZD7	782	2.14729	0.00190434
ENSG00000001084	10394.4	0.938036	0.21893	4.28464	1.83e-05	0.000418834	GCLC	783	1.91592	0.00190678
ENSG00000021826	1051.65	1.03634	0.241962	4.28305	1.84e-05	0.000421283	CPS1	784	2.05101	0.00190921
ENSG00000101213	2366.07	-0.920342	0.214958	-4.2815	1.86e-05	0.000423699	PTK6	785	0.528384	0.00191165
ENSG00000140022	1009.1	1.04149	0.243467	4.27775	1.89e-05	0.000430354	STON2	786	2.05835	0.00191409
ENSG00000242265	2486.1	0.950653	0.22233	4.27585	1.9e-05	0.000433469	PEG10	787	1.93275	0.00191652
ENSG00000156869	271.718	1.17745	0.275416	4.27516	1.91e-05	0.00043426	FRRS1	788	2.26176	0.00191896
ENSG00000179913	654.705	-1.11015	0.25975	-4.27393	1.92e-05	0.000435961	B3GNT3	789	0.463245	0.00192139
ENSG00000198046	133.013	-1.34675	0.315122	-4.27373	1.92e-05	0.000435961	ZNF667	790	0.393178	0.00192383
ENSG00000030419	295.641	1.28951	0.301763	4.27325	1.93e-05	0.00043635	IKZF2	791	2.44444	0.00192626
ENSG00000173638	332.858	-1.1336	0.265424	-4.27091	1.95e-05	0.000440387	SLC19A1	792	0.455777	0.0019287
ENSG00000100968	35.8996	-1.8491	0.433097	-4.26949	1.96e-05	0.000442642	NFATC4	793	0.277565	0.00193113
ENSG00000129151	42.2337	1.7541	0.411424	4.26349	2.01e-05	0.00045413	BBOX1	794	3.37316	0.00193357
ENSG00000185650	15922.1	0.902758	0.21201	4.25809	2.06e-05	0.000464646	ZFP36L1	795	1.86964	0.001936
ENSG00000197119	700.734	-0.998307	0.234542	-4.25641	2.08e-05	0.000467559	SLC25A29	796	0.500587	0.00193844
ENSG00000233276	6999.97	-0.925042	0.217351	-4.25598	2.08e-05	0.000467882	GPX1	797	0.526665	0.00194087
ENSG00000123473	810.659	1.04572	0.24587	4.25313	2.11e-05	0.000473271	STIL	798	2.06439	0.00194331
ENSG00000250826	69.1056	1.56978	0.369112	4.25285	2.11e-05	0.000473271	HNRNPA3P13	799	2.96859	0.00194574
ENSG00000196628	580.464	1.12147	0.263773	4.25163	2.12e-05	0.000475269	TCF4	800	2.17568	0.00194818
ENSG00000225886	15.5369	-2.01824	0.474787	-4.25083	2.13e-05	NA	RP11-288L9.4	801	0.246859	0.00195061
ENSG00000075461	26.6166	1.91235	0.450643	4.24361	2.2e-05	0.000491778	CACNG4	802	3.76423	0.00195305
ENSG00000226380	95.5787	-1.52195	0.358663	-4.24341	2.2e-05	0.000491778	MIR29A	803	0.348214	0.00195548
ENSG00000198189	421.997	1.06791	0.251933	4.23886	2.25e-05	0.000501234	HSD17B11	804	2.09639	0.00195792
ENSG00000134222	781.313	1.0101	0.238451	4.23609	2.27e-05	0.000506203	PSRC1	805	2.01405	0.00196035
ENSG00000233822	57.1867	-1.66918	0.394039	-4.23608	2.27e-05	0.000506203	HIST1H2BN	806	0.314431	0.00196279
ENSG00000178999	726.719	1.06347	0.251178	4.23395	2.3e-05	0.000510386	AURKB	807	2.08996	0.00196523
ENSG00000179178	70.0295	-1.56229	0.369058	-4.23319	2.3e-05	0.000511492	TMEM125	808	0.338613	0.00196766
ENSG00000078018	916.022	1.05133	0.248398	4.23243	2.31e-05	0.000512589	MAP2	809	2.07244	0.0019701
ENSG00000072415	1828.19	1.00186	0.236869	4.22959	2.34e-05	0.000518452	MPP5	810	2.00258	0.00197253
ENSG00000163535	1200.46	1.30043	0.307645	4.22705	2.37e-05	0.000523683	SGO2	811	2.46303	0.00197497
ENSG00000177352	447.88	-1.03364	0.244607	-4.22573	2.38e-05	0.000526126	CCDC71	812	0.488476	0.0019774
ENSG00000111206	1553.96	1.21368	0.287231	4.22544	2.38e-05	0.000526141	FOXM1	813	2.31928	0.00197984
ENSG00000139291	295.031	1.22187	0.28931	4.22338	2.41e-05	0.000530331	TMEM19	814	2.33248	0.00198227
ENSG00000116514	2539.92	0.943248	0.223514	4.22009	2.44e-05	0.00053747	RNF19B	815	1.92285	0.00198471
ENSG00000155016	180.595	-1.21696	0.288437	-4.21914	2.45e-05	0.000538421	CYP2U1	816	0.430189	0.00198714
ENSG00000174197	2384.36	1.01634	0.240889	4.21913	2.45e-05	0.000538421	MGA	817	2.02278	0.00198958
ENSG00000106571	846.693	1.12584	0.266959	4.21728	2.47e-05	0.000542191	GLI3	818	2.18229	0.00199201
ENSG00000168806	226.629	-1.18471	0.281047	-4.21534	2.49e-05	0.000546217	LCMT2	819	0.439914	0.00199445
ENSG00000116883	130.378	-1.32835	0.315212	-4.21413	2.51e-05	0.000548471	RP11-268J15.5	820	0.398224	0.00199688
ENSG00000168497	76.8783	1.51775	0.360248	4.21308	2.52e-05	0.000550368	SDPR	821	2.86345	0.00199932
ENSG00000160323	71.6632	-1.55973	0.370437	-4.21053	2.55e-05	0.000555936	ADAMTS13	822	0.339214	0.00200175
ENSG00000244642	536.079	-1.10083	0.261496	-4.20972	2.56e-05	0.000557235	RN7SL396P	823	0.466249	0.00200419
ENSG00000138434	9912.06	1.03974	0.247353	4.20346	2.63e-05	0.00057218	SSFA2	824	2.05586	0.00200662
ENSG00000164024	3702.94	0.890064	0.211792	4.20254	2.64e-05	0.000573815	METAP1	825	1.85326	0.00200906
ENSG00000158402	361.771	1.08904	0.259174	4.20198	2.65e-05	0.000574557	CDC25C	826	2.12733	0.00201149
ENSG00000175216	10014.5	1.06854	0.254316	4.20161	2.65e-05	0.00057471	CKAP5	827	2.09731	0.00201393
ENSG00000170312	5991.29	1.22434	0.291415	4.20137	2.65e-05	0.00057471	CDK1	828	2.33649	0.00201636
ENSG00000164924	23408.7	0.893546	0.212764	4.19971	2.67e-05	0.000578221	YWHAZ	829	1.85774	0.0020188
ENSG00000130684	90.8283	-1.47326	0.350889	-4.19865	2.69e-05	0.000580248	ZNF337	830	0.360168	0.00202124
ENSG00000103196	106.332	-1.5166	0.361437	-4.19603	2.72e-05	0.000586287	CRISPLD2	831	0.349509	0.00202367
ENSG00000117245	146.465	-1.30194	0.310321	-4.19546	2.72e-05	0.000587055	KIF17	832	0.40558	0.00202611
ENSG00000128944	1365.73	0.969077	0.231194	4.19161	2.77e-05	0.000596373	KNSTRN	833	1.95759	0.00202854
ENSG00000140104	167.179	-1.2332	0.294243	-4.1911	2.78e-05	0.000597005	C14orf79	834	0.425372	0.00203098
ENSG00000090861	10456.8	-0.944521	0.22545	-4.18948	2.8e-05	0.000600545	AARS	835	0.519602	0.00203341
ENSG00000163507	562.189	1.09186	0.260801	4.18656	2.83e-05	0.000607471	KIAA1524	836	2.13149	0.00203585
ENSG00000128342	42.648	-1.71665	0.41006	-4.18634	2.83e-05	0.000607471	LIF	837	0.304255	0.00203828
ENSG00000181523	317.33	-1.23945	0.296168	-4.18496	2.85e-05	0.000610444	SGSH	838	0.423534	0.00204072
ENSG00000103042	290.223	-1.19267	0.285347	-4.1797	2.92e-05	0.000623982	SLC38A7	839	0.437494	0.00204315
ENSG00000058091	462.134	1.04466	0.25001	4.17848	2.93e-05	0.000626587	CDK14	840	2.06288	0.00204559
ENSG00000188747	89.8402	-1.43114	0.342573	-4.17761	2.95e-05	0.000628222	NOXA1	841	0.370838	0.00204802
ENSG00000251705	39.5659	-1.95809	0.468841	-4.17644	2.96e-05	0.000630716	RNA5-8SP6	842	0.257369	0.00205046
ENSG00000111331	2089.24	-1.22267	0.292817	-4.17554	2.97e-05	0.000632455	OAS3	843	0.428489	0.00205289
ENSG00000111641	2282.27	-0.909185	0.217889	-4.1727	3.01e-05	0.000639637	NOP2	844	0.532486	0.00205533
ENSG00000161091	859.427	-1.05621	0.25335	-4.16897	3.06e-05	0.000649438	MFSD12	845	0.480895	0.00205776
ENSG00000149541	656.751	-1.03284	0.247949	-4.16553	3.11e-05	0.000658526	B3GAT3	846	0.488748	0.0020602
ENSG00000145362	29.1643	-1.86521	0.447802	-4.16525	3.11e-05	0.000658542	ANK2	847	0.274484	0.00206263
ENSG00000139178	233.537	-1.15736	0.278155	-4.16084	3.17e-05	0.000670581	C1RL	848	0.448333	0.00206507
ENSG00000135272	769.732	1.18438	0.284767	4.1591	3.2e-05	0.000674665	MDFIC	849	2.27265	0.0020675
ENSG00000144036	3420.94	0.947791	0.227894	4.15891	3.2e-05	0.000674665	EXOC6B	850	1.92892	0.00206994
ENSG00000053254	1352.89	0.999927	0.240445	4.15865	3.2e-05	0.000674665	FOXN3	851	1.9999	0.00207237
ENSG00000117122	559.847	1.09975	0.264474	4.15825	3.21e-05	0.00067506	MFAP2	852	2.14317	0.00207481
ENSG00000141873	517.664	-1.00387	0.241455	-4.15758	3.22e-05	0.000676229	SLC39A3	853	0.498661	0.00207725
ENSG00000080986	1532.63	1.08265	0.26046	4.15669	3.23e-05	0.000677039	NDC80	854	2.11793	0.00207968
ENSG00000196365	2749.04	-0.892052	0.214612	-4.15658	3.23e-05	0.000677039	LONP1	855	0.538847	0.00208212
ENSG00000131480	143.528	-1.33483	0.321141	-4.1565	3.23e-05	0.000677039	AOC2	856	0.39644	0.00208455
ENSG00000158717	365.895	-1.06117	0.255503	-4.15327	3.28e-05	0.00068539	RNF166	857	0.479242	0.00208699
ENSG00000175874	45.5623	1.68785	0.406426	4.15291	3.28e-05	0.00068539	CREG2	858	3.22176	0.00208942
ENSG00000197530	2212.06	-0.896827	0.215952	-4.1529	3.28e-05	0.00068539	MIB2	859	0.537067	0.00209186
ENSG00000197614	1762.34	0.956643	0.230695	4.14678	3.37e-05	0.000703124	MFAP5	860	1.94079	0.00209429
ENSG00000109685	6286.59	0.991276	0.239341	4.14169	3.45e-05	0.000718075	WHSC1	861	1.98794	0.00209673
ENSG00000102271	25.1074	1.90304	0.459595	4.14069	3.46e-05	0.000720376	KLHL4	862	3.74	0.00209916
ENSG00000109861	7500.93	0.879162	0.212394	4.13931	3.48e-05	0.000723886	CTSC	863	1.83931	0.0021016
ENSG00000174915	1056.35	-0.967105	0.233706	-4.13813	3.5e-05	0.000726768	PTDSS2	864	0.511532	0.00210403
ENSG00000102189	4474.57	1.03814	0.250902	4.13763	3.51e-05	0.000727497	EEA1	865	2.05358	0.00210647
ENSG00000056558	90.3019	-1.4287	0.345347	-4.13699	3.52e-05	0.000728685	TRAF1	866	0.371466	0.0021089
ENSG00000171617	693.809	0.958821	0.231895	4.13472	3.55e-05	0.000735071	ENC1	867	1.94372	0.00211134
ENSG00000099821	2151.74	-0.89254	0.21592	-4.13365	3.57e-05	0.000737658	POLRMT	868	0.538665	0.00211377
ENSG00000169718	2200.75	-0.912744	0.220835	-4.13314	3.58e-05	0.000738452	DUS1L	869	0.531174	0.00211621
ENSG00000164855	147.862	-1.27519	0.308552	-4.13283	3.58e-05	0.000738597	TMEM184A	870	0.41317	0.00211864
ENSG00000162631	65.9303	1.52861	0.369978	4.13161	3.6e-05	0.00074128	NTNG1	871	2.88507	0.00212108
ENSG00000065970	1655.7	1.02476	0.248037	4.13147	3.6e-05	0.00074128	FOXJ2	872	2.03462	0.00212351
ENSG00000125967	278.099	-1.12146	0.271519	-4.13032	3.62e-05	0.000744142	NECAB3	873	0.459629	0.00212595
ENSG00000134318	2610.97	0.926991	0.224557	4.12809	3.66e-05	0.000750524	ROCK2	874	1.90131	0.00212838
ENSG00000254087	790.984	-0.947503	0.229599	-4.12677	3.68e-05	0.000753962	LYN	875	0.518529	0.00213082
ENSG00000136878	969.762	-0.939024	0.227592	-4.1259	3.69e-05	0.000755957	USP20	876	0.521586	0.00213326
ENSG00000197043	1895.98	0.966706	0.234397	4.12423	3.72e-05	0.00076061	ANXA6	877	1.95437	0.00213569
ENSG00000117228	188.29	-1.17843	0.286092	-4.11905	3.8e-05	0.000777003	GBP1	878	0.441832	0.00213813
ENSG00000138642	312.911	-1.14249	0.277389	-4.11874	3.81e-05	0.000777163	HERC6	879	0.452976	0.00214056
ENSG00000163659	5632.8	0.88145	0.214084	4.11731	3.83e-05	0.000781116	TIPARP	880	1.84223	0.002143
ENSG00000080298	173.283	1.23984	0.301157	4.11693	3.84e-05	0.000781499	RFX3	881	2.36173	0.00214543
ENSG00000081320	2625.43	1.12238	0.272797	4.11435	3.88e-05	0.000789376	STK17B	882	2.17706	0.00214787
ENSG00000143507	3644.17	0.913805	0.222116	4.11409	3.89e-05	0.000789376	DUSP10	883	1.88401	0.0021503
ENSG00000214653	215.129	1.18964	0.28921	4.11343	3.9e-05	0.000789941	HNRNPA3P3	884	2.28096	0.00215274
ENSG00000117036	2256.46	0.905751	0.220195	4.11341	3.9e-05	0.000789941	ETV3	885	1.87352	0.00215517
ENSG00000196372	793.912	-0.951016	0.231238	-4.11272	3.91e-05	0.000791401	ASB13	886	0.517268	0.00215761
ENSG00000125863	1773.51	-0.931981	0.226624	-4.11245	3.91e-05	0.000791417	MKKS	887	0.524138	0.00216004
ENSG00000087884	139.259	1.29274	0.314409	4.11163	3.93e-05	0.000792882	AAMDC	888	2.44992	0.00216248
ENSG00000180263	4125.34	0.904436	0.219977	4.1115	3.93e-05	0.000792882	FGD6	889	1.87181	0.00216491
ENSG00000236144	177.501	-1.20717	0.293794	-4.10888	3.98e-05	0.000801038	TMEM147-AS1	890	0.433119	0.00216735
ENSG00000268621	129.848	-1.27515	0.310466	-4.10722	4e-05	0.000805919	AC006262.5	891	0.413182	0.00216978
ENSG00000019549	5170.04	0.935383	0.227761	4.10686	4.01e-05	0.000806008	SNAI2	892	1.9124	0.00217222
ENSG00000111727	617.128	1.09478	0.266585	4.10667	4.01e-05	0.000806008	HCFC2	893	2.1358	0.00217465
ENSG00000163840	821.587	-1.00557	0.244903	-4.10597	4.03e-05	0.000807535	DTX3L	894	0.498075	0.00217709
ENSG00000189403	5409.31	1.05618	0.257371	4.10372	4.07e-05	0.000814523	HMGB1	895	2.07942	0.00217952
ENSG00000159579	1702.33	0.913986	0.222806	4.10216	4.09e-05	0.000819114	RSPRY1	896	1.88424	0.00218196
ENSG00000206341	1111.41	-0.919622	0.224242	-4.10101	4.11e-05	0.000822273	HLA-H	897	0.528648	0.0021844
ENSG00000188158	1235.47	0.92976	0.226748	4.1004	4.12e-05	0.000823522	NHS	898	1.90496	0.00218683
ENSG00000197989	1314.21	-0.979973	0.239025	-4.09988	4.13e-05	0.000824483	SNHG12	899	0.506989	0.00218927
ENSG00000233947	108.159	-1.46276	0.35715	-4.09563	4.21e-05	0.000838807	RP11-336N8.2	900	0.362799	0.0021917
ENSG00000089356	11744.4	-0.877691	0.214484	-4.09209	4.27e-05	0.00085075	FXYD3	901	0.544238	0.00219414
ENSG00000224578	5345.43	1.0487	0.256373	4.09052	4.3e-05	0.000855584	HNRNPA1P48	902	2.06866	0.00219657
ENSG00000125772	1856.92	-0.982485	0.24033	-4.08808	4.35e-05	0.000863699	GPCPD1	903	0.506107	0.00219901
ENSG00000001461	3370.61	0.885644	0.216841	4.0843	4.42e-05	0.000876883	NIPAL3	904	1.84759	0.00220144
ENSG00000123143	206.411	1.14347	0.28033	4.079	4.52e-05	0.000896117	PKN1	905	2.20911	0.00220388
ENSG00000102384	153.58	1.24784	0.30598	4.07818	4.54e-05	0.000897785	CENPI	906	2.37486	0.00220631
ENSG00000156265	534.061	1.05174	0.257903	4.07805	4.54e-05	0.000897785	MAP3K7CL	907	2.07303	0.00220875
ENSG00000216740	3631.62	0.911677	0.223593	4.0774	4.55e-05	0.000899303	ANXA2P3	908	1.88123	0.00221118
ENSG00000261061	204.638	1.16668	0.286249	4.07576	4.59e-05	0.000904668	RP11-303E16.2	909	2.24495	0.00221362
ENSG00000243244	38.2821	1.74977	0.42935	4.0754	4.59e-05	0.000905092	STON1	910	3.36305	0.00221605
ENSG00000164484	54.4339	1.59151	0.390755	4.07291	4.64e-05	0.000913548	TMEM200A	911	3.01365	0.00221849
ENSG00000103540	580.011	1.08288	0.265887	4.07272	4.65e-05	0.000913548	CCP110	912	2.11827	0.00222092
ENSG00000203709	170.034	-1.21432	0.298236	-4.07168	4.67e-05	0.000916637	C1orf132	913	0.430976	0.00222336
ENSG00000154447	1276.16	0.932215	0.229078	4.06941	4.71e-05	0.000924573	SH3RF1	914	1.9082	0.00222579
ENSG00000157168	899.416	0.922536	0.226753	4.06847	4.73e-05	0.000927312	NRG1	915	1.89544	0.00222823
ENSG00000188610	970.611	1.01084	0.248475	4.06816	4.74e-05	0.000927518	FAM72B	916	2.01508	0.00223066
ENSG00000198682	120.065	1.29466	0.318359	4.06665	4.77e-05	0.000932517	PAPSS2	917	2.45318	0.0022331
ENSG00000102287	1066.27	-0.951203	0.233966	-4.06557	4.79e-05	0.000935003	GABRE	918	0.517201	0.00223553
ENSG00000131979	74.0651	-1.47955	0.363925	-4.06552	4.79e-05	0.000935003	GCH1	919	0.358601	0.00223797
ENSG00000236562	271.295	-1.322	0.325301	-4.06394	4.83e-05	0.00094033	RP11-396M11.1	920	0.399979	0.00224041
ENSG00000173706	4086.37	0.997128	0.245398	4.06331	4.84e-05	0.000941863	HEG1	921	1.99602	0.00224284
ENSG00000166189	857.666	-0.940733	0.231719	-4.05979	4.91e-05	0.000955122	HPS6	922	0.520968	0.00224528
ENSG00000215784	1088.28	0.990956	0.244118	4.05933	4.92e-05	0.00095596	FAM72D	923	1.9875	0.00224771
ENSG00000006125	12398.8	0.984398	0.242681	4.05634	4.98e-05	0.000967245	AP2B1	924	1.97849	0.00225015
ENSG00000104524	106.928	-1.32265	0.326205	-4.05464	5.02e-05	0.000973245	PYCRL	925	0.399801	0.00225258
ENSG00000259340	300.222	1.08333	0.267239	4.05379	5.04e-05	0.000975712	CTD-2027G2.1	926	2.11893	0.00225502
ENSG00000146426	131.724	1.26373	0.311935	4.05125	5.09e-05	0.000985322	TIAM2	927	2.40115	0.00225745
ENSG00000236539	305.201	1.15683	0.285775	4.04803	5.16e-05	0.000997177	HNRNPA1P54	928	2.22966	0.00225989
ENSG00000052749	1927.43	-0.927859	0.229217	-4.04794	5.17e-05	0.000997177	RRP12	929	0.525638	0.00226232
ENSG00000141934	559.266	1.02377	0.252946	4.04739	5.18e-05	0.000998451	PLPP2	930	2.03323	0.00226476
ENSG00000170017	10066.2	1.01146	0.249919	4.04714	5.18e-05	0.000998453	ALCAM	931	2.01594	0.00226719
ENSG00000092964	1871.9	1.01565	0.250981	4.04672	5.19e-05	0.000999184	DPYSL2	932	2.02181	0.00226963
ENSG00000075945	1463.51	0.910694	0.22507	4.04627	5.2e-05	0.00100001	KIFAP3	933	1.87995	0.00227206
ENSG00000239437	453.379	-1.0884	0.26915	-4.04383	5.26e-05	0.00100939	RN7SL752P	934	0.470283	0.0022745
ENSG00000132535	242.854	1.11874	0.277084	4.03755	5.4e-05	0.00103569	DLG4	935	2.17157	0.00227693
ENSG00000138764	3230.97	0.996068	0.246761	4.03657	5.42e-05	0.0010389	CCNG2	936	1.99456	0.00227937
ENSG00000049283	1046.76	1.04809	0.259777	4.0346	5.47e-05	0.00104653	EPN3	937	2.0678	0.0022818
ENSG00000121413	138.236	-1.24739	0.309431	-4.03123	5.55e-05	0.00106053	ZSCAN18	938	0.42121	0.00228424
ENSG00000213005	517.449	0.993418	0.246462	4.03071	5.56e-05	0.00106172	PTTG3P	939	1.9909	0.00228667
ENSG00000198689	923.934	0.924353	0.229484	4.02796	5.63e-05	0.0010731	SLC9A6	940	1.89783	0.00228911
ENSG00000054179	811.506	-1.18005	0.293006	-4.02739	5.64e-05	0.00107452	ENTPD2	941	0.441336	0.00229154
ENSG00000278771	3913.77	-0.930967	0.231197	-4.02673	5.66e-05	0.00107639	Metazoa_SRP	942	0.524507	0.00229398
ENSG00000175471	85.4577	-1.445	0.358984	-4.02526	5.69e-05	0.00108151	MCTP1	943	0.367292	0.00229642
ENSG00000108578	1026.86	1.05346	0.261721	4.02512	5.69e-05	0.00108151	BLMH	944	2.0755	0.00229885
ENSG00000029993	2700.22	0.869826	0.216202	4.02321	5.74e-05	0.00108917	HMGB3	945	1.82744	0.00230129
ENSG00000174607	590.809	0.97746	0.243124	4.02042	5.81e-05	0.00110031	UGT8	946	1.969	0.00230372
ENSG00000180370	4640.76	0.864247	0.21497	4.02031	5.81e-05	0.00110031	PAK2	947	1.82039	0.00230616
ENSG00000109255	101.547	1.32499	0.329883	4.01654	5.91e-05	0.00111689	NMU	948	2.5053	0.00230859
ENSG00000154553	92.9173	-1.35648	0.337928	-4.01411	5.97e-05	0.00112722	PDLIM3	949	0.390534	0.00231103
ENSG00000166166	451.631	-0.999573	0.249071	-4.01321	5.99e-05	0.00113003	TRMT61A	950	0.500148	0.00231346
ENSG00000187017	100.624	-1.34754	0.335791	-4.01303	5.99e-05	0.00113003	ESPN	951	0.392962	0.0023159
ENSG00000109787	3973.02	0.867981	0.216372	4.01153	6.03e-05	0.00113605	KLF3	952	1.82511	0.00231833
ENSG00000203727	60.6798	-1.63493	0.407689	-4.01024	6.07e-05	0.00114106	SAMD5	953	0.321986	0.00232077
ENSG00000172901	73.1597	1.45185	0.362108	4.00945	6.09e-05	0.00114343	LVRN	954	2.73559	0.0023232
ENSG00000182154	1522.98	-0.898218	0.224036	-4.00925	6.09e-05	0.00114343	MRPL41	955	0.536549	0.00232564
ENSG00000234771	75.2644	-1.43476	0.357907	-4.00875	6.1e-05	0.00114466	SLC25A25-AS1	956	0.369909	0.00232807
ENSG00000134461	161.716	-1.21201	0.302456	-4.00723	6.14e-05	0.00114937	ANKRD16	957	0.431667	0.00233051
ENSG00000196369	1326.23	0.92648	0.231205	4.00717	6.14e-05	0.00114937	SRGAP2B	958	1.90063	0.00233294
ENSG00000168143	1271.41	0.944761	0.235775	4.00704	6.15e-05	0.00114937	FAM83B	959	1.92487	0.00233538
ENSG00000184349	526.276	1.06839	0.266838	4.00388	6.23e-05	0.00116361	EFNA5	960	2.09709	0.00233781
ENSG00000077684	839.368	0.95712	0.239209	4.00119	6.3e-05	0.00117569	JADE1	961	1.94143	0.00234025
ENSG00000163947	1007.15	0.936869	0.2342	4.0003	6.33e-05	0.00117888	ARHGEF3	962	1.91437	0.00234268
ENSG00000263513	894.923	1.00743	0.251962	3.99834	6.38e-05	0.00118747	FAM72C	963	2.01032	0.00234512
ENSG00000171365	333.305	1.03776	0.259675	3.99639	6.43e-05	0.00119602	CLCN5	964	2.05304	0.00234756
ENSG00000179832	1257.28	-0.935357	0.234091	-3.9957	6.45e-05	0.00119792	MROH1	965	0.522913	0.00234999
ENSG00000188242	301.702	-1.04576	0.261732	-3.99552	6.46e-05	0.00119792	PP7080	966	0.484391	0.00235243
ENSG00000106366	26463.1	0.83236	0.208395	3.99415	6.49e-05	0.00120366	SERPINE1	967	1.7806	0.00235486
ENSG00000226950	834.037	0.911879	0.228365	3.99309	6.52e-05	0.0012078	DANCR	968	1.88149	0.0023573
ENSG00000164904	2123.96	0.872308	0.21852	3.9919	6.55e-05	0.00121261	ALDH7A1	969	1.83059	0.00235973
ENSG00000176978	2409.59	-0.863798	0.216404	-3.9916	6.56e-05	0.00121286	DPP7	970	0.549504	0.00236217
ENSG00000005020	1428.08	0.899412	0.225355	3.99109	6.58e-05	0.00121423	SKAP2	971	1.86531	0.0023646
ENSG00000115221	2396.16	1.03673	0.259808	3.99039	6.6e-05	0.00121659	ITGB6	972	2.05158	0.00236704
ENSG00000142623	47.3669	-1.61048	0.403709	-3.98921	6.63e-05	0.0012214	PADI1	973	0.32749	0.00236947
ENSG00000251823	34.6054	-1.87682	0.470642	-3.98779	6.67e-05	0.00122716	RNA5SP162	974	0.272283	0.00237191
ENSG00000223745	358.152	-1.06439	0.266927	-3.98756	6.68e-05	0.00122716	CCDC18-AS1	975	0.478176	0.00237434
ENSG00000265735	2974.62	-0.945229	0.237057	-3.98736	6.68e-05	0.00122716	RN7SL5P	976	0.519347	0.00237678
ENSG00000152894	5762.42	0.93215	0.233842	3.98624	6.71e-05	0.0012317	PTPRK	977	1.90812	0.00237921
ENSG00000163703	863.796	-0.912882	0.229139	-3.98397	6.78e-05	0.0012418	CRELD1	978	0.531123	0.00238165
ENSG00000010818	4617.39	0.961524	0.241358	3.98381	6.78e-05	0.0012418	HIVEP2	979	1.94737	0.00238408
ENSG00000171943	1095.05	0.912753	0.229265	3.98122	6.86e-05	0.00125413	SRGAP2C	980	1.88263	0.00238652
ENSG00000261150	1023.58	-1.19907	0.301206	-3.98089	6.87e-05	0.00125457	EPPK1	981	0.435557	0.00238895
ENSG00000196230	21566.9	0.891897	0.224086	3.98015	6.89e-05	0.00125667	TUBB	982	1.85561	0.00239139
ENSG00000146072	8656.2	1.06221	0.266885	3.98001	6.89e-05	0.00125667	TNFRSF21	983	2.08812	0.00239382
ENSG00000186298	6790.55	0.952405	0.239447	3.97752	6.96e-05	0.00126859	PPP1CC	984	1.9351	0.00239626
ENSG00000246922	80.53	-1.38926	0.34943	-3.97578	7.01e-05	0.0012766	UBAP1L	985	0.381762	0.00239869
ENSG00000165507	58.9064	-1.51932	0.38238	-3.97331	7.09e-05	0.0012886	C10orf10	986	0.348851	0.00240113
ENSG00000186642	140.643	-1.25218	0.315225	-3.97235	7.12e-05	0.00129253	PDE2A	987	0.419812	0.00240357
ENSG00000171517	2147.06	0.872532	0.21986	3.96857	7.23e-05	0.00131182	LPAR3	988	1.83087	0.002406
ENSG00000161677	442.148	-0.983547	0.247907	-3.9674	7.27e-05	0.00131697	JOSD2	989	0.505735	0.00240844
ENSG00000182405	82.7918	-1.37881	0.347589	-3.96678	7.29e-05	0.00131906	PGBD4	990	0.384536	0.00241087
ENSG00000162511	36.2362	1.68287	0.424845	3.96113	7.46e-05	0.00134877	LAPTM5	991	3.21065	0.00241331
ENSG00000164574	2357.41	0.93315	0.235586	3.96098	7.46e-05	0.00134877	GALNT10	992	1.90944	0.00241574
ENSG00000094975	1415.11	0.920081	0.232372	3.95952	7.51e-05	0.00135566	SUCO	993	1.89222	0.00241818
ENSG00000230795	101.046	-1.31476	0.332081	-3.95916	7.52e-05	0.00135635	HLA-K	994	0.401992	0.00242061
ENSG00000230356	296.978	1.18967	0.300537	3.95849	7.54e-05	0.00135845	NCAPD2P1	995	2.28101	0.00242305
ENSG00000226608	6178.31	-0.917342	0.231751	-3.95831	7.55e-05	0.00135845	FTLP3	996	0.529484	0.00242548
ENSG00000134954	5908.78	0.864472	0.21844	3.95748	7.57e-05	0.00136179	ETS1	997	1.82067	0.00242792
ENSG00000167646	98.183	1.3272	0.335453	3.95644	7.61e-05	0.00136636	DNAAF3	998	2.50916	0.00243035
ENSG00000160688	1065.24	-0.956953	0.241897	-3.95604	7.62e-05	0.00136731	FLAD1	999	0.515144	0.00243279
ENSG00000165029	955.293	-0.948125	0.239732	-3.95494	7.66e-05	0.0013722	ABCA1	1000	0.518306	0.00243522
ENSG00000187079	5645.92	0.860749	0.218037	3.94772	7.89e-05	0.00141187	TEAD1	1001	1.81598	0.00243766
ENSG00000165288	1543.23	0.916824	0.232246	3.94764	7.89e-05	0.00141187	BRWD3	1002	1.88796	0.00244009
ENSG00000169213	309.409	1.11157	0.281775	3.94491	7.98e-05	0.00142666	RAB3B	1003	2.16081	0.00244253
ENSG00000171843	526.147	1.04263	0.264555	3.94106	8.11e-05	0.00144828	MLLT3	1004	2.05998	0.00244496
ENSG00000234130	1395.43	0.961977	0.244119	3.9406	8.13e-05	0.00144961	RP13-88F20.1	1005	1.94798	0.0024474
ENSG00000143995	406.155	1.00682	0.25595	3.93365	8.37e-05	0.00148991	MEIS1	1006	2.00947	0.00244983
ENSG00000114127	1705.41	0.875194	0.222505	3.93336	8.38e-05	0.00148991	XRN1	1007	1.83425	0.00245227
ENSG00000180035	129.573	-1.25798	0.319829	-3.9333	8.38e-05	0.00148991	ZNF48	1008	0.418128	0.0024547
ENSG00000182809	351.794	-1.01881	0.259255	-3.92977	8.5e-05	0.00151048	CRIP2	1009	0.493522	0.00245714
ENSG00000213275	50.3314	-1.60756	0.409164	-3.92889	8.53e-05	0.00151451	IFITM9P	1010	0.328153	0.00245958
ENSG00000119707	3881.88	0.877925	0.223558	3.92706	8.6e-05	0.00152453	RBM25	1011	1.83773	0.00246201
ENSG00000159335	5144.86	0.835802	0.212845	3.92681	8.61e-05	0.00152461	PTMS	1012	1.78485	0.00246445
ENSG00000161036	446.96	-0.9587	0.244281	-3.92457	8.69e-05	0.00153734	LRWD1	1013	0.51452	0.00246688
ENSG00000132842	2713.21	0.924987	0.235732	3.92389	8.71e-05	0.00154017	AP3B1	1014	1.89867	0.00246932
ENSG00000104142	671.813	-0.91669	0.233655	-3.92326	8.74e-05	0.00154267	VPS18	1015	0.529723	0.00247175
ENSG00000214223	4755.94	1.03009	0.262659	3.92176	8.79e-05	0.0015504	HNRNPA1P10	1016	2.04215	0.00247419
ENSG00000144824	22439	0.853457	0.217631	3.92158	8.8e-05	0.0015504	PHLDB2	1017	1.80682	0.00247662
ENSG00000104824	3869.64	0.854265	0.21794	3.91972	8.87e-05	0.00156086	HNRNPL	1018	1.80784	0.00247906
ENSG00000079931	55.0276	1.53012	0.390461	3.91874	8.9e-05	0.00156567	MOXD1	1019	2.88809	0.00248149
ENSG00000188199	43.9626	-1.61058	0.411229	-3.91651	8.98e-05	0.00157871	NUTM2B	1020	0.327466	0.00248393
ENSG00000110057	690.953	-0.960571	0.245371	-3.91478	9.05e-05	0.00158751	UNC93B1	1021	0.513854	0.00248636
ENSG00000140534	462.141	1.01178	0.258456	3.91469	9.05e-05	0.00158751	TICRR	1022	2.01639	0.0024888
ENSG00000141232	5037.36	0.827134	0.211359	3.9134	9.1e-05	0.00159446	TOB1	1023	1.77416	0.00249123
ENSG00000258595	13.5274	-1.85798	0.474765	-3.91347	9.1e-05	NA	RP11-371E8.2	1024	0.275862	0.00249367
ENSG00000231721	72.9161	-1.45143	0.371125	-3.91089	9.2e-05	0.00160952	LINC-PINT	1025	0.365658	0.0024961
ENSG00000254860	41.1906	-1.61156	0.412767	-3.90427	9.45e-05	0.00165263	TMEM9B-AS1	1026	0.327245	0.00249854
ENSG00000108055	3635.22	0.833509	0.213535	3.90338	9.49e-05	0.00165711	SMC3	1027	1.78201	0.00250097
ENSG00000064393	2523.85	1.03787	0.265918	3.90296	9.5e-05	0.00165834	HIPK2	1028	2.05319	0.00250341
ENSG00000174177	670.354	-0.907946	0.232649	-3.90265	9.51e-05	0.00165888	CTU2	1029	0.532943	0.00250584
ENSG00000178096	264.928	-1.04771	0.2685	-3.90208	9.54e-05	0.00166115	BOLA1	1030	0.483736	0.00250828
ENSG00000159792	420.342	-1.01039	0.259072	-3.90002	9.62e-05	0.0016737	PSKH1	1031	0.496413	0.00251071
ENSG00000170653	925.412	1.02925	0.263997	3.89872	9.67e-05	0.00168108	ATF7	1032	2.04096	0.00251315
ENSG00000273768	23.9852	-1.84899	0.474593	-3.89594	9.78e-05	0.00169886	U1	1033	0.277588	0.00251559
ENSG00000139675	2399.18	1.00251	0.257385	3.89497	9.82e-05	0.00170402	HNRNPA1L2	1034	2.00348	0.00251802
ENSG00000162063	788.631	1.00761	0.258827	3.893	9.9e-05	0.00171621	CCNF	1035	2.01058	0.00252046
ENSG00000138081	1622.08	0.869364	0.223358	3.89225	9.93e-05	0.00171871	FBXO11	1036	1.82686	0.00252289
ENSG00000094916	3321.66	1.01382	0.260475	3.89218	9.93e-05	0.00171871	CBX5	1037	2.01924	0.00252533
ENSG00000153250	2551.65	0.968277	0.248823	3.89143	9.97e-05	0.00172082	RBMS1	1038	1.9565	0.00252776
ENSG00000116584	4078.1	-0.89407	0.229756	-3.89139	9.97e-05	0.00172082	ARHGEF2	1039	0.538094	0.0025302
ENSG00000111912	2955.92	0.901936	0.23179	3.89118	9.98e-05	0.00172082	NCOA7	1040	1.86857	0.00253263
ENSG00000182584	64.1776	-1.47569	0.379392	-3.88962	0.000100402	0.00172911	ACTL10	1041	0.359561	0.00253507
ENSG00000015475	934.524	-0.941594	0.242083	-3.88955	0.000100432	0.00172911	BID	1042	0.520657	0.0025375
ENSG00000188559	442.458	-0.994749	0.255948	-3.88653	0.000101688	0.00174906	RALGAPA2	1043	0.501823	0.00253994
ENSG00000176148	1248.94	0.870714	0.224137	3.88475	0.000102436	0.00176012	TCP11L1	1044	1.82857	0.00254237
ENSG00000105516	2025.17	1.06258	0.273542	3.88453	0.000102528	0.00176012	DBP	1045	2.08866	0.00254481
ENSG00000111665	624.926	0.956881	0.246392	3.88358	0.000102931	0.00176534	CDCA3	1046	1.94111	0.00254724
ENSG00000272405	30.6575	-1.74605	0.449712	-3.88259	0.000103352	0.00177085	RP11-284F21.10	1047	0.298118	0.00254968
ENSG00000114861	923.707	1.03769	0.267313	3.88195	0.000103622	0.00177378	FOXP1	1048	2.05294	0.00255211
ENSG00000187605	1303.21	1.01656	0.261999	3.88002	0.00010445	0.00178545	TET3	1049	2.02309	0.00255455
ENSG00000176043	304.567	-1.19721	0.308567	-3.87989	0.000104503	0.00178545	RP1-146I3.1	1050	0.436118	0.00255698
ENSG00000203760	505.151	0.96708	0.249293	3.87929	0.00010476	0.00178722	CENPW	1051	1.95488	0.00255942
ENSG00000167703	56.0956	-1.5057	0.388148	-3.87919	0.000104807	0.00178722	SLC43A2	1052	0.35216	0.00256185
ENSG00000166439	1347.37	0.926065	0.238761	3.87863	0.000105047	0.0017896	RNF169	1053	1.90009	0.00256429
ENSG00000229647	158.488	-1.16062	0.299267	-3.87822	0.000105226	0.00179094	AC007879.7	1054	0.447319	0.00256673
ENSG00000168569	202.121	-1.10059	0.283811	-3.87789	0.000105367	0.00179164	TMEM223	1055	0.466326	0.00256916
ENSG00000264247	172.062	-1.19589	0.308543	-3.87594	0.000106214	0.00180156	LINC00909	1056	0.436516	0.0025716
ENSG00000247315	1282.18	-0.855383	0.220692	-3.87592	0.000106224	0.00180156	ZCCHC3	1057	0.552719	0.00257403
ENSG00000108091	3940.9	0.914177	0.235876	3.87567	0.00010633	0.00180156	CCDC6	1058	1.88449	0.00257647
ENSG00000256464	379.363	0.999794	0.25797	3.87562	0.000106354	0.00180156	YWHABP2	1059	1.99971	0.0025789
ENSG00000197535	2319.72	0.899849	0.232211	3.87513	0.000106566	0.00180344	MYO5A	1060	1.86587	0.00258134
ENSG00000075223	4807.69	0.886032	0.228696	3.87428	0.000106939	0.00180805	SEMA3C	1061	1.84809	0.00258377
ENSG00000160959	391.655	-1.02488	0.264678	-3.87219	0.00010786	0.0018208	LRRC14	1062	0.49145	0.00258621
ENSG00000102763	1240.28	0.861484	0.222484	3.87211	0.000107897	0.0018208	VWA8	1063	1.81691	0.00258864
ENSG00000077238	3373.53	-0.831036	0.214726	-3.87022	0.000108736	0.00183305	IL4R	1064	0.562125	0.00259108
ENSG00000141040	466.325	-0.953319	0.246335	-3.87002	0.000108828	0.00183305	ZNF287	1065	0.516443	0.00259351
ENSG00000268858	52.2495	-1.50617	0.389494	-3.867	0.000110181	0.00185294	RP4-591C20.9	1066	0.352044	0.00259595
ENSG00000266066	833.764	-0.880876	0.227798	-3.86693	0.000110216	0.00185294	POLRMTP1	1067	0.543038	0.00259838
ENSG00000166535	4676.19	0.89279	0.231083	3.86351	0.000111769	0.00187728	A2ML1	1068	1.85676	0.00260082
ENSG00000150687	1503.91	0.904484	0.234321	3.86003	0.000113373	0.00190244	PRSS23	1069	1.87188	0.00260325
ENSG00000198964	1198.92	0.907223	0.235052	3.85967	0.00011354	0.00190271	SGMS1	1070	1.87543	0.00260569
ENSG00000183010	2669.93	-0.835688	0.216526	-3.85954	0.000113603	0.00190271	PYCR1	1071	0.560316	0.00260812
ENSG00000108924	29.1909	1.72536	0.447365	3.85672	0.00011492	0.00192297	HLF	1072	3.30663	0.00261056
ENSG00000066248	32.3861	1.67831	0.435256	3.85591	0.0001153	0.00192752	NGEF	1073	3.20053	0.00261299
ENSG00000135250	3430.92	0.848854	0.220206	3.85482	0.000115815	0.00193432	SRPK2	1074	1.80107	0.00261543
ENSG00000181392	51.1519	-1.55227	0.402784	-3.85385	0.000116275	0.0019402	SYNE4	1075	0.340974	0.00261786
ENSG00000105464	64.5672	1.52241	0.395115	3.8531	0.000116634	0.00194437	GRIN2D	1076	2.87271	0.0026203
ENSG00000106723	3849.1	0.866928	0.225035	3.85241	0.000116961	0.00194801	SPIN1	1077	1.82377	0.00262274
ENSG00000007376	582.618	-0.935794	0.242995	-3.85109	0.000117594	0.00195568	RPUSD1	1078	0.522755	0.00262517
ENSG00000179918	1425.21	-0.882811	0.229243	-3.85099	0.00011764	0.00195568	SEPHS2	1079	0.54231	0.00262761
ENSG00000164638	47.9199	-1.57971	0.41032	-3.84996	0.000118139	0.00196214	SLC29A4	1080	0.334548	0.00263004
ENSG00000142765	1556.77	-0.860704	0.223576	-3.84972	0.000118254	0.00196223	SYTL1	1081	0.550684	0.00263248
ENSG00000116678	1127.39	1.08583	0.282163	3.84825	0.000118967	0.00197222	LEPR	1082	2.1226	0.00263491
ENSG00000114439	4300.52	0.856421	0.222572	3.84783	0.000119168	0.00197373	BBX	1083	1.81054	0.00263735
ENSG00000228526	51.3041	-1.53717	0.399632	-3.84646	0.000119835	0.00198293	MIR34A	1084	0.34456	0.00263978
ENSG00000175040	87.3126	-1.33417	0.347012	-3.84474	0.000120682	0.00199372	CHST2	1085	0.39662	0.00264222
ENSG00000196233	1937.23	0.98756	0.256868	3.84463	0.000120737	0.00199372	LCOR	1086	1.98283	0.00264465
ENSG00000166825	51.637	1.5618	0.406247	3.84445	0.000120821	0.00199372	ANPEP	1087	2.95222	0.00264709
ENSG00000170989	68.9429	1.39832	0.363804	3.84361	0.000121239	0.00199876	S1PR1	1088	2.63594	0.00264952
ENSG00000132256	842.578	-0.896426	0.233263	-3.84299	0.000121545	0.00200196	TRIM5	1089	0.537216	0.00265196
ENSG00000038427	206.945	-1.12276	0.292179	-3.84272	0.000121681	0.00200235	VCAN	1090	0.459215	0.00265439
ENSG00000178947	25.4591	-1.78611	0.465013	-3.84099	0.000122539	0.00201463	SMIM10L2A	1091	0.289953	0.00265683
ENSG00000238266	244.287	1.04227	0.271454	3.83959	0.000123239	0.00202427	LINC00707	1092	2.05947	0.00265926
ENSG00000196550	932.864	0.936517	0.244009	3.83805	0.000124017	0.00203416	FAM72A	1093	1.9139	0.0026617
ENSG00000187325	617.157	1.01266	0.263856	3.83794	0.000124069	0.00203416	TAF9B	1094	2.01763	0.00266413
ENSG00000185504	822.583	-0.895125	0.233278	-3.83715	0.000124468	0.00203883	FAAP100	1095	0.537701	0.00266657
ENSG00000106066	39.0063	1.60084	0.417447	3.83483	0.00012565	0.00205631	CPVL	1096	3.0332	0.002669
ENSG00000176248	531.362	-0.920962	0.240275	-3.83295	0.000126615	0.00207021	ANAPC2	1097	0.528157	0.00267144
ENSG00000258839	69.8913	-1.44897	0.378062	-3.83263	0.000126781	0.00207102	MC1R	1098	0.366282	0.00267387
ENSG00000229887	158.3	1.14309	0.29842	3.83048	0.000127894	0.0020873	HNRNPA1P6	1099	2.20854	0.00267631
ENSG00000145990	1000.29	1.01427	0.264809	3.8302	0.000128037	0.00208773	GFOD1	1100	2.01988	0.00267875
ENSG00000146247	3893.35	1.02289	0.267147	3.82893	0.000128702	0.00209666	PHIP	1101	2.03198	0.00268118
ENSG00000213281	3931.6	0.839491	0.21927	3.82857	0.000128892	0.00209736	NRAS	1102	1.78942	0.00268362
ENSG00000071889	850.959	-0.875291	0.228631	-3.8284	0.00012898	0.00209736	FAM3A	1103	0.545144	0.00268605
ENSG00000235173	405.312	-0.985989	0.257675	-3.82648	0.00012999	0.00211186	HGH1	1104	0.504879	0.00268849
ENSG00000076770	620.004	0.977082	0.255373	3.82609	0.000130193	0.00211324	MBNL3	1105	1.96848	0.00269092
ENSG00000198774	16.2423	1.80473	0.472541	3.81921	0.000133882	0.00217115	RASSF9	1106	3.49364	0.00269336
ENSG00000122565	6082.09	0.879929	0.23046	3.81814	0.000134459	0.00217854	CBX3	1107	1.84028	0.00269579
ENSG00000179242	279.103	-1.08452	0.284108	-3.81729	0.000134925	0.00218409	CDH4	1108	0.471548	0.00269823
ENSG00000125944	4072.68	0.868343	0.22749	3.81706	0.000135051	0.00218417	HNRNPR	1109	1.82557	0.00270066
ENSG00000008517	94.6052	-1.34066	0.351255	-3.81678	0.000135205	0.00218467	IL32	1110	0.394839	0.0027031
ENSG00000061918	162.648	1.12074	0.293848	3.81402	0.000136725	0.00220724	GUCY1B3	1111	2.17459	0.00270553
ENSG00000167785	293.969	-1.12558	0.295145	-3.81366	0.000136925	0.00220847	ZNF558	1112	0.458317	0.00270797
ENSG00000117308	2350.55	-0.844241	0.221398	-3.81323	0.000137164	0.00221033	GALE	1113	0.557004	0.0027104
ENSG00000198824	513.872	-0.999724	0.262313	-3.81118	0.000138305	0.0022267	CHAMP1	1114	0.500096	0.00271284
ENSG00000171940	4020.95	0.859453	0.225606	3.80954	0.000139228	0.00223955	ZNF217	1115	1.81435	0.00271527
ENSG00000133138	659.94	0.995095	0.261242	3.80909	0.000139478	0.00224156	TBC1D8B	1116	1.99321	0.00271771
ENSG00000251400	1436.86	0.909577	0.238849	3.80817	0.000139997	0.00224788	ALDH7A1P1	1117	1.87849	0.00272014
ENSG00000163629	4440.3	0.812397	0.213414	3.80668	0.000140846	0.00225818	PTPN13	1118	1.75613	0.00272258
ENSG00000165304	1717.7	0.87423	0.229662	3.8066	0.000140892	0.00225818	MELK	1119	1.83303	0.00272501
ENSG00000170965	42.8907	1.5747	0.413732	3.80608	0.000141186	0.00226088	PLAC1	1120	2.97873	0.00272745
ENSG00000162627	1276.59	0.910411	0.239306	3.80438	0.000142158	0.0022744	SNX7	1121	1.87958	0.00272989
ENSG00000048649	3729.06	0.85506	0.224799	3.80367	0.000142569	0.00227893	RSF1	1122	1.80883	0.00273232
ENSG00000163817	46.3252	1.53374	0.403256	3.80339	0.000142727	0.00227896	SLC6A20	1123	2.89536	0.00273476
ENSG00000217791	96.9618	-1.34625	0.353976	-3.80322	0.000142825	0.00227896	ASS1P9	1124	0.393314	0.00273719
ENSG00000151458	1983.55	0.876657	0.230639	3.801	0.000144113	0.00229746	ANKRD50	1125	1.83612	0.00273963
ENSG00000256915	16.4771	-1.7976	0.473006	-3.80037	0.000144479	0.00230124	RP11-221N13.4	1126	0.287653	0.00274206
ENSG00000205726	1650.76	0.833745	0.219487	3.79861	0.000145512	0.00231563	ITSN1	1127	1.78231	0.0027445
ENSG00000125351	793.181	0.874875	0.230522	3.79519	0.000147532	0.00234568	UPF3B	1128	1.83385	0.00274693
ENSG00000253873	66.9925	1.57382	0.414853	3.79368	0.000148433	0.00235791	PCDHGA11	1129	2.97692	0.00274937
ENSG00000169062	571.43	-0.905247	0.238673	-3.79284	0.000148934	0.00236376	UPF3A	1130	0.533941	0.0027518
ENSG00000109321	12848.4	0.837059	0.220824	3.79062	0.000150269	0.00238284	AREG	1131	1.7864	0.00275424
ENSG00000162069	51.7959	-1.52216	0.401721	-3.78911	0.00015119	0.00239532	BICDL2	1132	0.348163	0.00275667
ENSG00000105696	26.6946	-1.73039	0.45674	-3.78856	0.000151525	0.00239849	TMEM59L	1133	0.301371	0.00275911
ENSG00000204525	11401	-0.805119	0.212532	-3.78823	0.000151721	0.00239948	HLA-C	1134	0.572315	0.00276154
ENSG00000058272	3547.44	0.962099	0.253991	3.78793	0.000151908	0.0024003	PPP1R12A	1135	1.94814	0.00276398
ENSG00000221823	1691.04	0.920859	0.243149	3.78721	0.000152345	0.00240509	PPP3R1	1136	1.89324	0.00276641
ENSG00000153714	388.372	-1.00995	0.266713	-3.78665	0.000152692	0.00240843	LURAP1L	1137	0.496563	0.00276885
ENSG00000250208	11.4741	1.79071	0.472929	3.78642	0.000152832	NA	FZD10-AS1	1138	3.45985	0.00277128
ENSG00000128512	476.211	0.923137	0.243826	3.78605	0.000153058	0.00241208	DOCK4	1139	1.89623	0.00277372
ENSG00000100242	2547.83	0.826733	0.218383	3.78571	0.000153272	0.00241332	SUN2	1140	1.77366	0.00277615
ENSG00000012660	6009.11	0.823413	0.217759	3.7813	0.000156009	0.00245425	ELOVL5	1141	1.76959	0.00277859
ENSG00000233662	390.08	1.03702	0.274273	3.78097	0.00015622	0.00245541	CALM2P4	1142	2.05198	0.00278102
ENSG00000137033	25.8023	-1.72666	0.457236	-3.7763	0.000159178	0.0024997	IL33	1143	0.302151	0.00278346
ENSG00000130669	1438.37	0.844633	0.224031	3.77015	0.000163148	0.00255981	PAK4	1144	1.79581	0.0027859
ENSG00000141448	558.73	0.932485	0.247368	3.76963	0.00016349	0.00256292	GATA6	1145	1.90856	0.00278833
ENSG00000160014	3633.51	0.836887	0.222044	3.76902	0.00016389	0.00256694	CALM3	1146	1.78619	0.00279077
ENSG00000214021	256.934	-1.00937	0.267829	-3.7687	0.000164101	0.00256799	TTLL3	1147	0.496764	0.0027932
ENSG00000054523	3161.88	0.881005	0.233877	3.76696	0.000165247	0.00258367	KIF1B	1148	1.84166	0.00279564
ENSG00000142867	1295.23	0.869917	0.231077	3.76462	0.000166799	0.00260232	BCL10	1149	1.82756	0.00279807
ENSG00000233901	733.256	-0.984081	0.261404	-3.76459	0.000166822	0.00260232	LINC01503	1150	0.505548	0.00280051
ENSG00000170325	314.684	0.969372	0.257503	3.76451	0.000166877	0.00260232	PRDM10	1151	1.95799	0.00280294
ENSG00000109674	486.225	1.02083	0.271206	3.76405	0.000167183	0.00260371	NEIL3	1152	2.02909	0.00280538
ENSG00000141404	86.9689	-1.31819	0.350216	-3.76394	0.000167258	0.00260371	GNAL	1153	0.401038	0.00280781
ENSG00000085224	2618.2	0.950595	0.25262	3.76294	0.000167924	0.00261182	ATRX	1154	1.93267	0.00281025
ENSG00000162066	110.546	-1.23001	0.326991	-3.7616	0.000168828	0.00262169	AMDHD2	1155	0.426314	0.00281268
ENSG00000096093	351.868	0.99691	0.265025	3.76157	0.000168853	0.00262169	EFHC1	1156	1.99572	0.00281512
ENSG00000079459	22816.8	0.847734	0.225407	3.76091	0.000169297	0.0026263	FDFT1	1157	1.79967	0.00281755
ENSG00000118922	792.147	0.884504	0.235218	3.76036	0.000169668	0.00262979	KLF12	1158	1.84613	0.00281999
ENSG00000148798	16.2274	1.78012	0.473444	3.75994	0.000169954	0.00263194	INA	1159	3.43455	0.00282242
ENSG00000164078	1805.25	-0.832423	0.221471	-3.75861	0.000170859	0.00264365	MST1R	1160	0.561585	0.00282486
ENSG00000125875	2223.79	-0.857087	0.228111	-3.75733	0.000171733	0.00265488	TBC1D20	1161	0.552066	0.00282729
ENSG00000249673	230.34	-1.06871	0.284641	-3.7546	0.000173619	0.00268085	NOP14-AS1	1162	0.476744	0.00282973
ENSG00000148175	3381.11	0.807177	0.214991	3.75446	0.000173713	0.00268085	STOM	1163	1.74978	0.00283216
ENSG00000228300	943.501	-0.888503	0.236709	-3.75358	0.00017433	0.00268804	C19orf24	1164	0.540174	0.0028346
ENSG00000143375	184.463	1.10977	0.295742	3.75248	0.000175092	0.00269747	CGN	1165	2.15811	0.00283703
ENSG00000197872	26.1549	-1.70402	0.454275	-3.75107	0.000176079	0.00271034	FAM49A	1166	0.30693	0.00283947
ENSG00000132661	1025.52	-0.854456	0.227811	-3.75073	0.000176321	0.00271174	NXT1	1167	0.553074	0.00284191
ENSG00000232864	485.302	0.908162	0.242171	3.75008	0.000176777	0.0027148	NUCKS1P1	1168	1.87665	0.00284434
ENSG00000086696	20.9484	-1.74166	0.464456	-3.7499	0.000176903	0.0027148	HSD17B2	1169	0.299025	0.00284678
ENSG00000087053	2116.17	0.827875	0.220779	3.7498	0.000176977	0.0027148	MTMR2	1170	1.77507	0.00284921
ENSG00000162616	815.477	1.17272	0.312882	3.74812	0.000178165	0.0027307	DNAJB4	1171	2.25436	0.00285165
ENSG00000011566	1486.98	0.885053	0.236356	3.74457	0.0001807	0.00276717	MAP4K3	1172	1.84683	0.00285408
ENSG00000176749	663.437	0.873067	0.233282	3.74255	0.000182165	0.00278677	CDK5R1	1173	1.83155	0.00285652
ENSG00000198108	56.5921	1.44268	0.3855	3.74237	0.000182292	0.00278677	CHSY3	1174	2.71826	0.00285895
ENSG00000019995	776.225	0.875011	0.233885	3.74119	0.000183148	0.00279747	ZRANB1	1175	1.83402	0.00286139
ENSG00000169967	2682.51	0.921793	0.246441	3.74041	0.000183717	0.00280164	MAP3K2	1176	1.89447	0.00286382
ENSG00000171867	30302.8	-0.854694	0.228504	-3.74039	0.000183734	0.00280164	PRNP	1177	0.552982	0.00286626
ENSG00000109686	2517.98	0.80821	0.216139	3.73932	0.000184522	0.00281124	SH3D19	1178	1.75104	0.00286869
ENSG00000025039	58.4382	-1.44634	0.38705	-3.73683	0.000186351	0.0028367	RRAGD	1179	0.366951	0.00287113
ENSG00000183624	2179.19	0.916628	0.245411	3.73507	0.000187661	0.0028542	HMCES	1180	1.8877	0.00287356
ENSG00000205356	309.076	-1.00526	0.269314	-3.73268	0.000189457	0.00287906	TECPR1	1181	0.49818	0.002876
ENSG00000123095	570.653	0.887896	0.237923	3.73186	0.000190074	0.002886	BHLHE41	1182	1.85048	0.00287843
ENSG00000140474	858.684	-0.847541	0.227277	-3.72911	0.00019216	0.00291519	ULK3	1183	0.555731	0.00288087
ENSG00000106404	295.52	-0.999389	0.268065	-3.72817	0.000192878	0.0029236	CLDN15	1184	0.500212	0.0028833
ENSG00000040341	804.912	0.900865	0.2419	3.72412	0.000195996	0.00296834	STAU2	1185	1.86719	0.00288574
ENSG00000214391	4669.03	0.860619	0.231263	3.72139	0.00019813	0.00299811	TUBAP2	1186	1.81582	0.00288817
ENSG00000138074	832.173	-0.85569	0.229973	-3.72083	0.000198568	0.00300221	SLC5A6	1187	0.552601	0.00289061
ENSG00000164105	377.857	0.999383	0.268829	3.71754	0.000201169	0.00303896	SAP30	1188	1.99914	0.00289305
ENSG00000188508	280.954	1.07689	0.28974	3.71676	0.000201798	0.00304589	KRTDAP	1189	2.10949	0.00289548
ENSG00000273038	160.277	1.09722	0.295241	3.71637	0.000202105	0.00304794	RP11-479G22.8	1190	2.13943	0.00289792
ENSG00000179115	1765.89	-0.8555	0.230215	-3.71609	0.000202327	0.00304873	FARSA	1191	0.552674	0.00290035
ENSG00000087086	34778.1	-0.917183	0.246845	-3.71563	0.000202699	0.00305176	FTL	1192	0.529542	0.00290279
ENSG00000189420	13.3586	-1.74665	0.470504	-3.71229	0.000205396	NA	ZFP92	1193	0.297994	0.00290522
ENSG00000179526	1061.04	-0.852328	0.229616	-3.71197	0.000205648	0.00309355	SHARPIN	1194	0.55389	0.00290766
ENSG00000148634	3002.5	0.838435	0.226004	3.70982	0.000207408	0.00311741	HERC4	1195	1.78811	0.00291009
ENSG00000205268	2603.5	0.859723	0.231795	3.70898	0.000208094	0.00312317	PDE7A	1196	1.81469	0.00291253
ENSG00000134531	23505.9	0.790806	0.213217	3.70892	0.000208142	0.00312317	EMP1	1197	1.73004	0.00291496
ENSG00000228570	39.9563	-1.53308	0.413494	-3.70763	0.000209211	0.00313658	NUTM2E	1198	0.345539	0.0029174
ENSG00000164548	1692.23	0.81781	0.22064	3.70654	0.000210113	0.00314669	TRA2A	1199	1.76273	0.00291983
ENSG00000259917	1991.75	0.856288	0.23103	3.70639	0.000210237	0.00314669	HNRNPLP2	1200	1.81037	0.00292227
ENSG00000110628	739.285	-1.01296	0.273335	-3.70592	0.000210624	0.00314984	SLC22A18	1201	0.49553	0.0029247
ENSG00000178718	29.162	-1.63914	0.442513	-3.70417	0.000212086	0.00316906	RPP25	1202	0.321047	0.00292714
ENSG00000142875	359.164	1.00074	0.270314	3.70214	0.00021379	0.00319185	PRKACB	1203	2.00102	0.00292957
ENSG00000154065	86.442	-1.31811	0.356133	-3.70117	0.00021461	0.00320141	ANKRD29	1204	0.40106	0.00293201
ENSG00000137710	4032.3	0.846798	0.228822	3.70068	0.000215022	0.00320489	RDX	1205	1.79851	0.00293444
ENSG00000185630	103.946	1.21185	0.327528	3.69999	0.000215609	0.00321095	PBX1	1206	2.31635	0.00293688
ENSG00000066933	2217.21	0.825684	0.223366	3.69655	0.000218546	0.00325199	MYO9A	1207	1.77238	0.00293931
ENSG00000183671	52.2664	1.44414	0.390862	3.69475	0.000220105	0.00327246	GPR1	1208	2.721	0.00294175
ENSG00000153234	316.189	1.04437	0.282739	3.69376	0.000220964	0.00327876	NR4A2	1209	2.06246	0.00294418
ENSG00000170776	2813.45	0.872845	0.236311	3.69363	0.000221074	0.00327876	AKAP13	1210	1.83127	0.00294662
ENSG00000234456	43.7127	1.52123	0.411853	3.69363	0.000221079	0.00327876	MAGI2-AS3	1211	2.87036	0.00294906
ENSG00000177595	530.114	-0.900136	0.243801	-3.69209	0.000222417	0.00329586	PIDD1	1212	0.535836	0.00295149
ENSG00000088836	131.472	-1.25828	0.340915	-3.6909	0.00022346	0.00330858	SLC4A11	1213	0.418041	0.00295393
ENSG00000148291	469.429	-0.952371	0.258051	-3.69063	0.000223703	0.00330919	SURF2	1214	0.516782	0.00295636
ENSG00000171346	4334.11	0.797854	0.216199	3.69037	0.000223932	0.00330919	KRT15	1215	1.73851	0.0029588
ENSG00000088970	1100.14	-0.82861	0.224561	-3.68991	0.000224337	0.00330919	KIZ	1216	0.563071	0.00296123
ENSG00000112182	647.831	0.992496	0.26898	3.68984	0.000224391	0.00330919	BACH2	1217	1.98962	0.00296367
ENSG00000279453	94.3039	1.26126	0.341823	3.6898	0.000224427	0.00330919	RP3-425C14.4	1218	2.39705	0.0029661
ENSG00000279141	19.9925	-1.71479	0.464774	-3.68951	0.000224689	0.00331033	LINC01451	1219	0.304647	0.00296854
ENSG00000154429	1173.74	0.899169	0.243784	3.68839	0.000225681	0.0033222	CCSAP	1220	1.86499	0.00297097
ENSG00000197563	1075.68	0.831843	0.225562	3.68787	0.000226139	0.0033262	PIGN	1221	1.77996	0.00297341
ENSG00000181788	2602.21	0.802637	0.217662	3.68753	0.000226438	0.00332785	SIAH2	1222	1.74429	0.00297584
ENSG00000214832	190.578	-1.04531	0.283498	-3.6872	0.000226732	0.00332943	UPF3AP2	1223	0.484539	0.00297828
ENSG00000013392	133.694	-1.17916	0.31994	-3.68558	0.000228186	0.00334805	RWDD2A	1224	0.441607	0.00298071
ENSG00000114541	2394.3	0.801048	0.217364	3.68528	0.000228454	0.00334922	FRMD4B	1225	1.74237	0.00298315
ENSG00000155256	458.029	-0.908961	0.246696	-3.68453	0.000229122	0.00335626	ZFYVE27	1226	0.532568	0.00298558
ENSG00000163637	474.932	0.958791	0.260324	3.68307	0.000230444	0.00337115	PRICKLE2	1227	1.94368	0.00298802
ENSG00000168040	264.755	-1.03135	0.28003	-3.68299	0.000230515	0.00337115	FADD	1228	0.489254	0.00299045
ENSG00000277287	18.0179	-1.7303	0.470271	-3.67937	0.000233812	0.00341656	RP4-794I6.4	1229	0.301389	0.00299289
ENSG00000198832	771.749	-0.963172	0.261831	-3.6786	0.000234514	0.00342402	SELM	1230	0.512928	0.00299532
ENSG00000139405	390.715	-0.943925	0.256947	-3.67362	0.000239142	0.00348806	RITA1	1231	0.519817	0.00299776
ENSG00000091436	4978	0.789806	0.215006	3.67342	0.000239329	0.00348806	AC013461.1	1232	1.72884	0.00300019
ENSG00000129472	534.191	0.877243	0.238819	3.67325	0.000239486	0.00348806	RAB2B	1233	1.83686	0.00300263
ENSG00000109458	963.045	0.838041	0.228458	3.66824	0.000244224	0.00355219	GAB1	1234	1.78762	0.00300507
ENSG00000257432	49.4235	1.47251	0.401459	3.66789	0.000244556	0.00355219	RP11-244H18.4	1235	2.77504	0.0030075
ENSG00000085840	353.492	1.02836	0.280377	3.66777	0.000244677	0.00355219	ORC1	1236	2.0397	0.00300994
ENSG00000146263	721.44	0.875731	0.238764	3.66776	0.000244684	0.00355219	MMS22L	1237	1.83494	0.00301237
ENSG00000149243	116.407	1.17795	0.321244	3.66683	0.000245572	0.0035622	KLHL35	1238	2.26255	0.00301481
ENSG00000261116	718.576	0.989603	0.269914	3.66636	0.000246025	0.00356353	RP3-523K23.2	1239	1.98564	0.00301724
ENSG00000223984	415.127	0.93805	0.255856	3.66632	0.000246063	0.00356353	HNRNPRP1	1240	1.91594	0.00301968
ENSG00000177483	55.5213	1.44054	0.392949	3.66597	0.000246406	0.00356561	RBM44	1241	2.71422	0.00302211
ENSG00000117020	3495.57	0.804065	0.21938	3.66518	0.000247166	0.00357371	AKT3	1242	1.74601	0.00302455
ENSG00000237522	57.2187	1.42269	0.388202	3.66481	0.000247527	0.00357603	NONOP2	1243	2.68084	0.00302698
ENSG00000185222	1853.34	0.827541	0.225841	3.66426	0.000248052	0.00358072	TCEAL9	1244	1.77466	0.00302942
ENSG00000124151	5197.47	0.797837	0.2179	3.66149	0.000250753	0.00361679	NCOA3	1245	1.73849	0.00303185
ENSG00000173166	295.234	1.05966	0.289493	3.6604	0.000251821	0.00362927	RAPH1	1246	2.08444	0.00303429
ENSG00000188313	1436.16	-0.824073	0.225165	-3.65987	0.000252346	0.00363114	PLSCR1	1247	0.564845	0.00303672
ENSG00000183876	114.998	1.18164	0.322864	3.65986	0.000252358	0.00363114	ARSI	1248	2.26834	0.00303916
ENSG00000247134	351.774	-0.962009	0.262886	-3.65942	0.000252787	0.0036344	RP11-11N9.4	1249	0.513342	0.00304159
ENSG00000130489	425.307	-0.9161	0.250449	-3.65783	0.00025436	0.00365408	SCO2	1250	0.52994	0.00304403
ENSG00000136247	465.485	-0.890715	0.243525	-3.6576	0.00025459	0.00365444	ZDHHC4	1251	0.539347	0.00304646
ENSG00000114200	12.5279	-1.73419	0.474184	-3.65721	0.000254975	NA	BCHE	1252	0.300578	0.0030489
ENSG00000206503	8151.67	-0.779467	0.213188	-3.65624	0.000255943	0.0036683	HLA-A	1253	0.582582	0.00305133
ENSG00000134215	630.913	0.882806	0.241453	3.65622	0.000255966	0.0036683	VAV3	1254	1.84396	0.00305377
ENSG00000179477	38.0717	1.5481	0.423826	3.65267	0.000259525	0.00371633	ALOX12B	1255	2.92431	0.0030562
ENSG00000136938	7051.75	0.890779	0.244016	3.6505	0.000261733	0.00374494	ANP32B	1256	1.85418	0.00305864
ENSG00000120708	15893.4	0.816388	0.223677	3.64985	0.000262391	0.00375135	TGFBI	1257	1.76099	0.00306108
ENSG00000104783	543.51	-0.904945	0.247982	-3.64924	0.000263016	0.00375728	KCNN4	1258	0.534053	0.00306351
ENSG00000116991	89.3128	-1.24579	0.341673	-3.64616	0.000266192	0.00379961	SIPA1L2	1259	0.421676	0.00306595
ENSG00000072864	3805.17	0.924287	0.253526	3.64573	0.000266638	0.00380294	NDE1	1260	1.89775	0.00306838
ENSG00000132780	1481.59	0.801681	0.220045	3.64326	0.000269208	0.00383412	NASP	1261	1.74313	0.00307082
ENSG00000109101	37.9312	1.57481	0.432257	3.64322	0.000269253	0.00383412	FOXN1	1262	2.97896	0.00307325
ENSG00000229097	1514.81	0.950605	0.260955	3.64279	0.000269699	0.00383742	CALM2P2	1263	1.93268	0.00307569
ENSG00000170523	42.8873	-1.48973	0.409012	-3.64227	0.000270244	0.00384211	KRT83	1264	0.356078	0.00307812
ENSG00000114857	3090.58	0.788174	0.216423	3.64182	0.000270714	0.00384573	NKTR	1265	1.72689	0.00308056
ENSG00000230088	4126.84	-0.890644	0.244588	-3.6414	0.00027116	0.00384901	KRT16P5	1266	0.539373	0.00308299
ENSG00000115380	5474.44	0.769296	0.211412	3.63885	0.000273859	0.00388301	EFEMP1	1267	1.70444	0.00308543
ENSG00000105327	629.216	-0.889447	0.244439	-3.63873	0.00027399	0.00388301	BBC3	1268	0.539821	0.00308786
ENSG00000237943	68.0624	-1.36212	0.374408	-3.63807	0.000274689	0.00388983	PRKCQ-AS1	1269	0.38901	0.0030903
ENSG00000074181	300.844	-1.1105	0.305274	-3.63771	0.000275075	0.00389221	NOTCH3	1270	0.463134	0.00309273
ENSG00000172037	3727.54	-0.801761	0.220584	-3.63472	0.000278287	0.00393455	LAMB2	1271	0.573649	0.00309517
ENSG00000277367	43.2617	1.48847	0.409593	3.63403	0.00027903	0.00394193	RP11-536C10.26	1272	2.80592	0.0030976
ENSG00000140836	1342.59	1.03663	0.285275	3.63379	0.000279293	0.00394254	ZFHX3	1273	2.05143	0.00310004
ENSG00000085999	236.77	0.99575	0.274117	3.63258	0.000280603	0.0039579	RAD54L	1274	1.99412	0.00310247
ENSG00000102054	2713.95	0.787956	0.21695	3.63198	0.000281258	0.00396401	RBBP7	1275	1.72663	0.00310491
ENSG00000180190	1011.95	-0.956349	0.263453	-3.63005	0.000283367	0.00399059	TDRP	1276	0.51536	0.00310734
ENSG00000148154	3784.35	1.03114	0.284104	3.62945	0.000284023	0.0039941	UGCG	1277	2.04364	0.00310978
ENSG00000084093	1809.31	0.964972	0.265875	3.62942	0.000284064	0.0039941	REST	1278	1.95203	0.00311222
ENSG00000168159	4003.03	-0.793441	0.218697	-3.62803	0.00028559	0.00401241	RNF187	1279	0.576966	0.00311465
ENSG00000139211	4257.02	-0.896635	0.247236	-3.62663	0.00028714	0.00403102	AMIGO2	1280	0.537138	0.00311709
ENSG00000184162	766.454	-0.857872	0.236588	-3.62602	0.000287824	0.00403745	NR2C2AP	1281	0.551766	0.00311952
ENSG00000164190	4009.6	0.790395	0.218046	3.62489	0.000289081	0.00405176	NIPBL	1282	1.72955	0.00312196
ENSG00000106665	1834.87	-0.839524	0.231612	-3.6247	0.000289298	0.00405176	CLIP2	1283	0.558828	0.00312439
ENSG00000011132	559.199	-0.861854	0.237869	-3.62324	0.000290939	0.00407156	APBA3	1284	0.550245	0.00312683
ENSG00000196700	847.878	-0.891957	0.246327	-3.62102	0.00029344	0.00410334	ZNF512B	1285	0.538883	0.00312926
ENSG00000185834	4641.42	-0.811166	0.224042	-3.6206	0.000293924	0.00410689	RPL12P4	1286	0.569921	0.0031317
ENSG00000185803	1765.11	-0.793791	0.219278	-3.62002	0.000294579	0.00411283	SLC52A2	1287	0.576826	0.00313413
ENSG00000204406	556.518	0.866085	0.23929	3.6194	0.000295285	0.00411947	MBD5	1288	1.82271	0.00313657
ENSG00000215326	156.087	-1.0806	0.298593	-3.61897	0.000295779	0.00412282	GPX1P2	1289	0.472832	0.003139
ENSG00000116191	1761.67	0.925149	0.255652	3.61879	0.000295986	0.00412282	RALGPS2	1290	1.89888	0.00314144
ENSG00000184436	438.688	-0.924936	0.255625	-3.61832	0.000296516	0.00412698	THAP7	1291	0.526704	0.00314387
ENSG00000221978	3587.5	-0.780231	0.215745	-3.61644	0.000298679	0.00415385	CCNL2	1292	0.582274	0.00314631
ENSG00000102241	2134.78	0.78052	0.216011	3.61334	0.000302275	0.00419847	HTATSF1	1293	1.71775	0.00314874
ENSG00000111731	1360.63	0.892635	0.247043	3.61327	0.000302357	0.00419847	C2CD5	1294	1.85656	0.00315118
ENSG00000257103	4658.63	0.846469	0.23435	3.61198	0.000303866	0.00421593	LSM14A	1295	1.79809	0.00315361
ENSG00000163558	2509.62	0.852591	0.236057	3.61179	0.000304087	0.00421593	PRKCI	1296	1.80574	0.00315605
ENSG00000064687	1024.73	-0.903089	0.250057	-3.61154	0.000304384	0.00421678	ABCA7	1297	0.53474	0.00315848
ENSG00000261534	715.078	1.04162	0.288485	3.61067	0.000305405	0.00422764	RP11-244O19.1	1298	2.05854	0.00316092
ENSG00000123636	1536.05	0.853068	0.236359	3.60921	0.000307133	0.00424827	BAZ2B	1299	1.80634	0.00316335
ENSG00000164746	60.6943	-1.36085	0.37712	-3.60852	0.000307944	0.00425298	C7orf57	1300	0.389354	0.00316579
ENSG00000115170	1282.76	0.807493	0.223774	3.60852	0.000307949	0.00425298	ACVR1	1301	1.75017	0.00316823
ENSG00000221886	57.8082	-1.48128	0.410548	-3.60806	0.000308498	0.00425728	ZBED8	1302	0.35817	0.00317066
ENSG00000155324	2110.56	0.783371	0.217155	3.60743	0.000309248	0.00426125	GRAMD3	1303	1.72115	0.0031731
ENSG00000214018	189.207	1.02453	0.284006	3.60741	0.000309263	0.00426125	RRM2P3	1304	2.03429	0.00317553
ENSG00000105887	6850.12	0.771243	0.213816	3.60705	0.000309697	0.00426395	MTPN	1305	1.70674	0.00317797
ENSG00000146963	1138.67	0.859127	0.238232	3.60626	0.00031064	0.00427269	LUC7L2	1306	1.81394	0.0031804
ENSG00000130449	1045.71	0.891734	0.247284	3.60612	0.000310811	0.00427269	ZSWIM6	1307	1.85541	0.00318284
ENSG00000235489	374.179	0.995287	0.276085	3.605	0.000312152	0.00428783	DBF4P1	1308	1.99348	0.00318527
ENSG00000149761	487.749	-0.916353	0.254256	-3.60405	0.000313295	0.00430022	NUDT22	1309	0.529847	0.00318771
ENSG00000160606	165.308	-1.09191	0.303137	-3.60201	0.000315762	0.00433076	TLCD1	1310	0.469141	0.00319014
ENSG00000213236	1625.81	0.810278	0.225001	3.60122	0.000316729	0.00434069	YWHAZP2	1311	1.75355	0.00319258
ENSG00000174516	206.229	-1.0671	0.296388	-3.60036	0.000317779	0.00435175	PELI3	1312	0.477277	0.00319501
ENSG00000138092	265.171	0.963762	0.267756	3.59941	0.000318944	0.00436293	CENPO	1313	1.95039	0.00319745
ENSG00000092140	1726.83	0.974386	0.270716	3.59929	0.000319084	0.00436293	G2E3	1314	1.9648	0.00319988
ENSG00000142273	1694.64	-0.810797	0.225308	-3.59862	0.000319911	0.00436832	CBLC	1315	0.570067	0.00320232
ENSG00000229809	178.458	-1.05196	0.292326	-3.59857	0.000319967	0.00436832	ZNF688	1316	0.482313	0.00320475
ENSG00000156521	1264.46	-0.813471	0.226074	-3.59824	0.000320372	0.00437051	TYSND1	1317	0.569011	0.00320719
ENSG00000096696	93347.3	0.842692	0.234242	3.59752	0.000321263	0.00437933	DSP	1318	1.79339	0.00320962
ENSG00000175283	316.956	-0.952233	0.264732	-3.59697	0.000321948	0.00438505	DOLK	1319	0.516832	0.00321206
ENSG00000184923	49.8391	-1.42498	0.396181	-3.59679	0.000322174	0.00438505	NUTM2A	1320	0.372425	0.00321449
ENSG00000124831	9257.5	0.788003	0.219152	3.5957	0.000323524	0.00440007	LRRFIP1	1321	1.72668	0.00321693
ENSG00000103249	1149.27	-0.910683	0.253495	-3.59252	0.000327501	0.00445078	CLCN7	1322	0.531933	0.00321936
ENSG00000164111	10015.7	0.790618	0.220154	3.59121	0.00032915	0.00446979	ANXA5	1323	1.72982	0.0032218
ENSG00000075702	484.957	0.962404	0.268152	3.58903	0.000331916	0.00450283	WDR62	1324	1.94855	0.00322424
ENSG00000175832	1692.67	-0.819557	0.228359	-3.58889	0.000332087	0.00450283	ETV4	1325	0.566616	0.00322667
ENSG00000173531	140.059	-1.10149	0.307034	-3.58753	0.000333825	0.00452297	MST1	1326	0.466034	0.00322911
ENSG00000168890	230.055	-0.993172	0.276941	-3.58622	0.000335501	0.00453872	TMEM150A	1327	0.502372	0.00323154
ENSG00000124496	1755.77	0.848907	0.236719	3.58614	0.000335609	0.00453872	TRERF1	1328	1.80114	0.00323398
ENSG00000150907	1388.67	0.816169	0.227597	3.58603	0.00033575	0.00453872	FOXO1	1329	1.76072	0.00323641
ENSG00000155744	765.062	0.918223	0.256296	3.58267	0.000340106	0.00459208	FAM126B	1330	1.88979	0.00323885
ENSG00000112983	1448.19	0.792659	0.221253	3.58258	0.000340211	0.00459208	BRD8	1331	1.73226	0.00324128
ENSG00000040275	799.641	0.871872	0.243503	3.58054	0.000342882	0.00462284	SPDL1	1332	1.83004	0.00324372
ENSG00000006327	8469.44	-0.788065	0.220103	-3.58045	0.000343007	0.00462284	TNFRSF12A	1333	0.57912	0.00324615
ENSG00000219102	98.3037	1.24663	0.348272	3.57947	0.000344298	0.00463673	HNRNPA3P12	1334	2.37286	0.00324859
ENSG00000137642	6460.87	0.793654	0.221945	3.5759	0.000349026	0.00469687	SORL1	1335	1.73346	0.00325102
ENSG00000164164	3091.05	0.777862	0.217578	3.57509	0.00035011	0.00470791	OTUD4	1336	1.71459	0.00325346
ENSG00000178950	1832.29	-0.786577	0.220108	-3.5736	0.000352105	0.00472857	GAK	1337	0.579718	0.00325589
ENSG00000223705	531.029	-0.852486	0.238554	-3.57355	0.000352176	0.00472857	NSUN5P1	1338	0.55383	0.00325833
ENSG00000105136	370.153	-0.9432	0.263993	-3.57282	0.000353154	0.00473815	ZNF419	1339	0.520078	0.00326076
ENSG00000149929	814.007	0.893375	0.250078	3.57238	0.000353747	0.00473971	HIRIP3	1340	1.85752	0.0032632
ENSG00000219932	2467.22	-0.822656	0.230285	-3.57234	0.000353801	0.00473971	RPL12P8	1341	0.5654	0.00326563
ENSG00000138172	101.017	-1.19039	0.333516	-3.56921	0.000358064	0.00479169	CALHM2	1342	0.438185	0.00326807
ENSG00000166147	106.306	1.18663	0.332473	3.56909	0.000358217	0.00479169	FBN1	1343	2.2762	0.0032705
ENSG00000183605	338.203	-0.923753	0.258859	-3.56856	0.000358953	0.00479552	SFXN4	1344	0.527136	0.00327294
ENSG00000169583	207.411	-1.0648	0.298389	-3.56849	0.00035904	0.00479552	CLIC3	1345	0.478039	0.00327538
ENSG00000124788	1442.87	0.822614	0.23057	3.56774	0.000360076	0.00480434	ATXN1	1346	1.76861	0.00327781
ENSG00000178878	166.865	1.09141	0.305921	3.56762	0.000360238	0.00480434	APOLD1	1347	2.13082	0.00328025
ENSG00000145246	929.591	0.834769	0.234008	3.56727	0.000360715	0.00480711	ATP10D	1348	1.78357	0.00328268
ENSG00000179046	1381.17	0.787414	0.220776	3.56657	0.000361683	0.00481643	TRIML2	1349	1.72598	0.00328512
ENSG00000073711	831.767	0.839799	0.235481	3.56632	0.000362035	0.00481751	PPP2R3A	1350	1.7898	0.00328755
ENSG00000121552	12315.4	-0.965341	0.27081	-3.56464	0.000364353	0.00484475	CSTA	1351	0.512157	0.00328999
ENSG00000011454	1817.63	0.805285	0.225978	3.56356	0.000365863	0.00486122	RABGAP1	1352	1.74749	0.00329242
ENSG00000114107	511.709	1.01914	0.286124	3.56188	0.000368207	0.00488873	CEP70	1353	2.02671	0.00329486
ENSG00000198855	109.446	-1.16003	0.325703	-3.56162	0.000368572	0.00488994	FICD	1354	0.447503	0.00329729
ENSG00000175482	187.657	-1.12	0.314513	-3.56107	0.000369343	0.00489653	POLD4	1355	0.460092	0.00329973
ENSG00000170915	161.02	1.10023	0.30907	3.55982	0.000371103	0.00491622	PAQR8	1356	2.1439	0.00330216
ENSG00000196954	1747.8	-0.790141	0.22199	-3.55935	0.000371775	0.00491973	CASP4	1357	0.578288	0.0033046
ENSG00000166949	3835.93	0.866913	0.243566	3.55925	0.000371919	0.00491973	SMAD3	1358	1.82376	0.00330703
ENSG00000225422	550.826	0.855857	0.24054	3.55807	0.000373595	0.00493825	RBMS1P1	1359	1.80983	0.00330947
ENSG00000138246	2913.17	0.764663	0.215014	3.55634	0.000376054	0.00496708	DNAJC13	1360	1.69897	0.0033119
ENSG00000096746	4661.68	0.770972	0.216904	3.55444	0.000378787	0.00499949	HNRNPH3	1361	1.70642	0.00331434
ENSG00000181085	47.732	-1.45571	0.409638	-3.55364	0.000379938	0.00501097	MAPK15	1362	0.364577	0.00331677
ENSG00000261373	54.0085	-1.38273	0.389135	-3.55333	0.000380383	0.00501315	VPS9D1-AS1	1363	0.383493	0.00331921
ENSG00000185551	1211.58	0.839508	0.236538	3.54914	0.000386487	0.00508984	NR2F2	1364	1.78944	0.00332164
ENSG00000120948	1286.4	0.787475	0.221935	3.54822	0.000387838	0.00510387	TARDBP	1365	1.72605	0.00332408
ENSG00000158050	206.445	0.989192	0.278807	3.54795	0.000388248	0.0051055	DUSP2	1366	1.98507	0.00332651
ENSG00000261144	72.4793	1.39801	0.394188	3.54655	0.000390312	0.00512887	RP11-102D18.1	1367	2.63537	0.00332895
ENSG00000139289	8074.98	-0.818501	0.230855	-3.54552	0.000391837	0.00514513	PHLDA1	1368	0.567031	0.00333139
ENSG00000129657	3609.07	0.995183	0.280708	3.54526	0.00039222	0.00514638	SEC14L1	1369	1.99333	0.00333382
ENSG00000145476	37.0657	-1.5226	0.429686	-3.54353	0.000394815	0.00517663	CYP4V2	1370	0.348057	0.00333626
ENSG00000118482	4937.59	0.752701	0.212451	3.54294	0.0003957	0.00518442	PHF3	1371	1.68494	0.00333869
ENSG00000166123	1262.48	-0.797974	0.225263	-3.54242	0.00039648	0.00519084	GPT2	1372	0.575156	0.00334113
ENSG00000118402	580.517	0.899719	0.254168	3.53986	0.000400344	0.00522993	ELOVL4	1373	1.8657	0.00334356
ENSG00000133985	50.6678	-1.38858	0.392276	-3.5398	0.000400428	0.00522993	TTC9	1374	0.381941	0.003346
ENSG00000112290	2379.28	0.760534	0.214857	3.53972	0.000400555	0.00522993	WASF1	1375	1.69412	0.00334843
ENSG00000064012	574.696	-0.869341	0.2456	-3.53966	0.000400636	0.00522993	CASP8	1376	0.547397	0.00335087
ENSG00000102172	3741.31	0.762717	0.215542	3.53861	0.000402246	0.00524482	SMS	1377	1.69668	0.0033533
ENSG00000151151	576.964	1.0498	0.296677	3.53853	0.000402364	0.00524482	IPMK	1378	2.07024	0.00335574
ENSG00000175643	391.181	0.885649	0.250318	3.53809	0.000403034	0.00524973	RMI2	1379	1.8476	0.00335817
ENSG00000123066	4362.33	0.816152	0.230725	3.53733	0.000404194	0.005261	MED13L	1380	1.7607	0.00336061
ENSG00000183751	1277.87	-0.795798	0.224989	-3.53706	0.000404613	0.00526261	TBL3	1381	0.576024	0.00336304
ENSG00000116761	524.447	-0.846765	0.239447	-3.53633	0.000405723	0.00527322	CTH	1382	0.55603	0.00336548
ENSG00000258440	455.879	-1.00396	0.283936	-3.53588	0.000406423	0.00527848	RP11-1033H12.3	1383	0.498629	0.00336791
ENSG00000161544	29.8704	-1.59248	0.450466	-3.53518	0.000407502	0.00528865	CYGB	1384	0.331602	0.00337035
ENSG00000007944	232.598	-1.03158	0.291916	-3.53382	0.000409606	0.00531209	MYLIP	1385	0.489175	0.00337278
ENSG00000228716	173.819	1.07382	0.304005	3.53223	0.000412064	0.00534009	DHFR	1386	2.10499	0.00337522
ENSG00000146828	940.451	-0.812404	0.230072	-3.53109	0.000413843	0.00535927	SLC12A9	1387	0.569432	0.00337765
ENSG00000255664	64.0641	1.30068	0.368696	3.52779	0.000419046	0.00542271	ARL6IP1P1	1388	2.46345	0.00338009
ENSG00000205940	1498.89	0.810225	0.229768	3.52628	0.000421445	0.00544981	HSP90AB2P	1389	1.75349	0.00338252
ENSG00000139597	42.0742	-1.46776	0.4163	-3.52574	0.000422306	0.005457	N4BP2L1	1390	0.361542	0.00338496
ENSG00000057252	1250.79	0.796967	0.226083	3.52511	0.000423312	0.00546605	SOAT1	1391	1.73744	0.0033874
ENSG00000108510	3511.07	0.827817	0.234852	3.52485	0.000423723	0.00546741	MED13	1392	1.775	0.00338983
ENSG00000128595	15532.1	0.733329	0.208182	3.52254	0.000427438	0.00551136	CALU	1393	1.66247	0.00339227
ENSG00000236992	1781.11	-0.827345	0.234945	-3.52144	0.000429206	0.00553017	RPL12P12	1394	0.563566	0.0033947
ENSG00000114757	38.9561	1.47189	0.418013	3.52115	0.000429679	0.00553227	PEX5L	1395	2.77384	0.00339714
ENSG00000168906	3590.63	-0.748216	0.212602	-3.51933	0.000432635	0.00556632	MAT2A	1396	0.595339	0.00339957
ENSG00000197070	3609.08	-0.758267	0.215511	-3.51845	0.000434069	0.00558075	ARRDC1	1397	0.591206	0.00340201
ENSG00000116497	1233.04	0.810318	0.230374	3.5174	0.000435795	0.00559892	S100PBP	1398	1.7536	0.00340444
ENSG00000106211	24325.3	0.791288	0.22504	3.51621	0.000437752	0.00562002	HSPB1	1399	1.73062	0.00340688
ENSG00000198554	1128.05	0.923681	0.262926	3.51308	0.000442948	0.00568265	WDHD1	1400	1.89695	0.00340931
ENSG00000106462	745.293	0.828927	0.236016	3.51217	0.000444466	0.00569803	EZH2	1401	1.77636	0.00341175
ENSG00000172927	24.5331	1.59831	0.4553	3.51045	0.00044735	0.00573089	MYEOV	1402	3.02788	0.00341418
ENSG00000214264	92.1294	1.18812	0.338575	3.50917	0.000449509	0.00575443	KCTD9P4	1403	2.27855	0.00341662
ENSG00000237682	501.792	0.847824	0.241657	3.50838	0.000450844	0.00576445	RP3-514P16.1	1404	1.79978	0.00341905
ENSG00000138767	2226.08	0.90448	0.25781	3.50833	0.000450937	0.00576445	CNOT6L	1405	1.87187	0.00342149
ENSG00000148600	160.22	1.08181	0.308406	3.50775	0.00045191	0.00577276	CDHR1	1406	2.11669	0.00342392
ENSG00000150556	286.692	0.930806	0.265546	3.50525	0.000456177	0.0058231	LYPD6B	1407	1.90634	0.00342636
ENSG00000168528	10421.5	-0.852295	0.243174	-3.50488	0.000456808	0.00582699	SERINC2	1408	0.553903	0.00342879
ENSG00000148296	1351.58	-0.785493	0.224361	-3.50101	0.000463491	0.00590802	SURF6	1409	0.580154	0.00343123
ENSG00000103260	1592	-0.771988	0.220585	-3.49974	0.00046572	0.0059322	METRN	1410	0.58561	0.00343366
ENSG00000277918	23.1067	-1.65016	0.471834	-3.49734	0.000469919	0.00598143	U1	1411	0.318604	0.0034361
ENSG00000154646	27.9713	-1.57529	0.450514	-3.49665	0.000471142	0.00599273	TMPRSS15	1412	0.335576	0.00343853
ENSG00000206075	41414.6	0.726653	0.207833	3.49633	0.000471709	0.00599567	SERPINB5	1413	1.6548	0.00344097
ENSG00000105419	198.249	-0.99657	0.285068	-3.49591	0.000472456	0.00600089	MEIS3	1414	0.50119	0.00344341
ENSG00000170852	1898.23	0.755124	0.216063	3.49493	0.000474189	0.00601863	KBTBD2	1415	1.68778	0.00344584
ENSG00000111145	3178.8	0.767682	0.219672	3.49468	0.000474634	0.00602001	ELK3	1416	1.70253	0.00344828
ENSG00000253958	88.5551	-1.20506	0.34515	-3.4914	0.000480502	0.00609011	CLDN23	1417	0.433753	0.00345071
ENSG00000149295	40.1923	1.4443	0.413744	3.49082	0.000481542	0.00609896	DRD2	1418	2.72132	0.00345315
ENSG00000138071	9453.19	0.82734	0.237038	3.49032	0.000482437	0.006102	ACTR2	1419	1.77441	0.00345558
ENSG00000169499	1350.62	0.829176	0.237565	3.49031	0.000482465	0.006102	PLEKHA2	1420	1.77667	0.00345802
ENSG00000006634	1052.54	0.867479	0.248553	3.49011	0.00048282	0.00610217	DBF4	1421	1.82447	0.00346045
ENSG00000109736	2665.26	-0.787461	0.225642	-3.48987	0.00048326	0.00610342	MFSD10	1422	0.579363	0.00346289
ENSG00000100413	384.42	-0.983343	0.28192	-3.48803	0.000486602	0.00614129	POLR3H	1423	0.505806	0.00346532
ENSG00000019144	2216.87	0.799419	0.229207	3.48776	0.000487086	0.00614305	PHLDB1	1424	1.7404	0.00346776
ENSG00000046604	16144.6	0.749945	0.215106	3.48641	0.000489559	0.00616989	DSG2	1425	1.68173	0.00347019
ENSG00000113441	2754.64	0.901867	0.25878	3.48507	0.000492005	0.00619635	LNPEP	1426	1.86848	0.00347263
ENSG00000096092	421.306	0.950708	0.272862	3.48421	0.000493591	0.00621084	TMEM14A	1427	1.93282	0.00347506
ENSG00000123104	735.365	0.819113	0.235102	3.48407	0.000493851	0.00621084	ITPR2	1428	1.76432	0.0034775
ENSG00000169047	740.592	0.821173	0.235734	3.48347	0.000494954	0.00622034	IRS1	1429	1.76684	0.00347993
ENSG00000215482	1218	0.948508	0.272374	3.48237	0.000497001	0.00623903	CALM2P3	1430	1.92988	0.00348237
ENSG00000124006	583.454	-0.857083	0.246126	-3.48229	0.000497139	0.00623903	OBSL1	1431	0.552068	0.0034848
ENSG00000158417	5823.71	0.791251	0.227334	3.48057	0.000500355	0.00627497	EIF5B	1432	1.73057	0.00348724
ENSG00000170949	781.327	-0.830674	0.238713	-3.47981	0.000501769	0.0062883	ZNF160	1433	0.562266	0.00348967
ENSG00000242802	710.923	-0.805084	0.231395	-3.47927	0.000502781	0.00629263	AP5Z1	1434	0.572329	0.00349211
ENSG00000213361	1372.23	-1.02171	0.293657	-3.47925	0.000502819	0.00629263	RP4-778K6.1	1435	0.492533	0.00349455
ENSG00000220517	107.241	-1.13173	0.325498	-3.47693	0.000507191	0.00634291	ASS1P1	1436	0.456367	0.00349698
ENSG00000172366	766.943	-0.802037	0.230688	-3.47672	0.000507584	0.00634338	MCRIP2	1437	0.573539	0.00349942
ENSG00000130600	81.0315	1.30863	0.376466	3.4761	0.000508765	0.0063537	H19	1438	2.47707	0.00350185
ENSG00000251259	238.67	1.04947	0.301964	3.4755	0.000509902	0.00636345	AC004069.2	1439	2.06978	0.00350429
ENSG00000120306	1238.63	-0.768581	0.221319	-3.47272	0.000515209	0.00642519	CYSTM1	1440	0.586995	0.00350672
ENSG00000111275	84.6707	1.19502	0.344304	3.47081	0.000518891	0.0064666	ALDH2	1441	2.28947	0.00350916
ENSG00000115598	8.97208	1.6045	0.462906	3.46615	0.000527978	NA	IL1RL2	1442	3.0409	0.00351159
ENSG00000104375	3222.06	0.784925	0.226509	3.46531	0.000529617	0.00659313	STK3	1443	1.723	0.00351403
ENSG00000165684	573.352	-0.851196	0.245639	-3.46523	0.000529782	0.00659313	SNAPC4	1444	0.554325	0.00351646
ENSG00000158023	1465.21	0.761402	0.219753	3.46481	0.000530601	0.00659872	WDR66	1445	1.69514	0.0035189
ENSG00000138134	80.2827	-1.25123	0.361241	-3.46371	0.000532783	0.00662125	STAMBPL1	1446	0.420089	0.00352133
ENSG00000108786	168.893	-1.01607	0.293497	-3.46195	0.000536285	0.00666014	HSD17B1	1447	0.494461	0.00352377
ENSG00000130177	1415.38	-0.787425	0.227526	-3.46081	0.000538556	0.00668371	CDC16	1448	0.579377	0.0035262
ENSG00000186908	964.172	0.841577	0.243391	3.45771	0.000544778	0.00675623	ZDHHC17	1449	1.79201	0.00352864
ENSG00000164117	869.114	0.84961	0.245758	3.4571	0.000546032	0.00675711	FBXO8	1450	1.80201	0.00353107
ENSG00000169375	2281.96	1.03318	0.298868	3.45697	0.000546282	0.00675711	SIN3A	1451	2.04653	0.00353351
ENSG00000197712	3077.27	0.741675	0.214545	3.45696	0.000546297	0.00675711	FAM114A1	1452	1.67212	0.00353594
ENSG00000224032	1719.75	-0.777064	0.224784	-3.45693	0.000546361	0.00675711	EPB41L4A-AS1	1453	0.583553	0.00353838
ENSG00000115561	2127.51	0.744895	0.215568	3.45549	0.000549292	0.00678429	CHMP3	1454	1.67585	0.00354081
ENSG00000175309	413.391	-0.857639	0.248197	-3.45548	0.000549319	0.00678429	PHYKPL	1455	0.551855	0.00354325
ENSG00000111696	1381.91	0.84445	0.244399	3.4552	0.000549878	0.00678651	NT5DC3	1456	1.79558	0.00354568
ENSG00000258701	12.4863	-1.63993	0.474643	-3.45509	0.000550106	NA	LINC00638	1457	0.320871	0.00354812
ENSG00000273802	67.0315	-1.2736	0.368771	-3.45364	0.000553081	0.00682134	HIST1H2BG	1458	0.413626	0.00355056
ENSG00000160999	99.6928	-1.19044	0.344918	-3.45138	0.000557722	0.00687383	SH2B2	1459	0.438168	0.00355299
ENSG00000138780	904.298	0.822145	0.23825	3.45077	0.000558996	0.00688478	GSTCD	1460	1.76803	0.00355543
ENSG00000185189	632.531	-0.8092	0.234517	-3.4505	0.000559546	0.0068868	NRBP2	1461	0.570698	0.00355786
ENSG00000188215	616.366	0.847402	0.245692	3.44905	0.00056257	0.00691927	DCUN1D3	1462	1.79926	0.0035603
ENSG00000237548	76.0372	1.21833	0.353347	3.44795	0.000564851	0.00693615	TTLL11-IT1	1463	2.32676	0.00356273
ENSG00000119787	3688.91	0.860768	0.249657	3.4478	0.000565172	0.00693615	ATL2	1464	1.816	0.00356517
ENSG00000176155	521.201	-0.835989	0.242471	-3.44779	0.000565185	0.00693615	CCDC57	1465	0.560199	0.0035676
ENSG00000251596	565.895	0.837024	0.242794	3.44747	0.000565862	0.00693615	HADHAP1	1466	1.78636	0.00357004
ENSG00000116604	3180.53	0.874364	0.253626	3.44746	0.000565883	0.00693615	MEF2D	1467	1.8332	0.00357247
ENSG00000107554	1121.14	0.850015	0.246692	3.44566	0.000569665	0.00697772	DNMBP	1468	1.80252	0.00357491
ENSG00000152104	7417.22	0.824116	0.239334	3.44338	0.000574502	0.00703214	PTPN14	1469	1.77045	0.00357734
ENSG00000118495	224.655	0.942458	0.273748	3.44279	0.000575744	0.00704252	PLAGL1	1470	1.9218	0.00357978
ENSG00000197822	680.243	0.823545	0.23925	3.4422	0.000577003	0.00705309	OCLN	1471	1.76975	0.00358221
ENSG00000270665	162.261	1.06811	0.310392	3.44116	0.000579229	0.00707546	HNRNPA1P67	1472	2.09668	0.00358465
ENSG00000060982	298.412	0.999944	0.290614	3.44079	0.000580017	0.00707709	BCAT1	1473	1.99992	0.00358708
ENSG00000246100	21.2574	-1.60387	0.466162	-3.44059	0.000580443	0.00707709	LINC00900	1474	0.328992	0.00358952
ENSG00000013588	5774.96	0.956466	0.278004	3.44048	0.000580687	0.00707709	GPRC5A	1475	1.94055	0.00359195
ENSG00000204922	356.558	-0.882399	0.256485	-3.44036	0.000580946	0.00707709	UQCC3	1476	0.542465	0.00359439
ENSG00000082497	416.968	0.85615	0.248899	3.43975	0.000582247	0.0070881	SERTAD4	1477	1.8102	0.00359682
ENSG00000100263	344.139	-0.877508	0.255224	-3.43819	0.000585607	0.00711676	RHBDD3	1478	0.544307	0.00359926
ENSG00000166169	721.525	-0.821614	0.238971	-3.43814	0.000585732	0.00711676	POLL	1479	0.565808	0.00360169
ENSG00000073756	1589.21	0.958252	0.278715	3.43811	0.000585795	0.00711676	PTGS2	1480	1.94295	0.00360413
ENSG00000184860	447.299	-0.865133	0.251649	-3.43785	0.00058635	0.00711866	SDR42E1	1481	0.548996	0.00360657
ENSG00000126803	248.465	0.974527	0.283556	3.4368	0.000588626	0.00714143	HSPA2	1482	1.965	0.003609
ENSG00000186660	3335.43	0.775616	0.225699	3.43651	0.000589257	0.00714424	ZFP91	1483	1.71192	0.00361144
ENSG00000213985	1055.96	0.76957	0.223994	3.43568	0.00059107	0.00716136	AC078899.1	1484	1.70476	0.00361387
ENSG00000106785	546.303	-0.877745	0.255618	-3.43382	0.000595139	0.00720577	TRIM14	1485	0.544218	0.00361631
ENSG00000245848	261.048	-0.917903	0.267367	-3.43311	0.00059669	0.00721967	CEBPA	1486	0.529278	0.00361874
ENSG00000143933	13996.4	0.960632	0.279838	3.43281	0.00059735	0.00722276	CALM2	1487	1.94616	0.00362118
ENSG00000199753	199.406	-1.11632	0.325234	-3.43234	0.000598394	0.00722821	SNORD104	1488	0.46127	0.00362361
ENSG00000175166	6472.48	0.782814	0.228076	3.43224	0.00059861	0.00722821	PSMD2	1489	1.72048	0.00362605
ENSG00000150938	6067.67	0.778036	0.22674	3.43141	0.000600456	0.00724561	CRIM1	1490	1.7148	0.00362848
ENSG00000214562	60.0386	-1.3	0.378891	-3.43105	0.000601248	0.00725027	NUTM2D	1491	0.406128	0.00363092
ENSG00000135870	991.237	0.959051	0.279585	3.43027	0.000602981	0.00726626	RC3H1	1492	1.94403	0.00363335
ENSG00000144283	3048.61	0.782742	0.228247	3.42937	0.000604984	0.00728549	PKP4	1493	1.7204	0.00363579
ENSG00000141579	128.212	1.09925	0.32066	3.42808	0.000607865	0.00731526	ZNF750	1494	2.14243	0.00363822
ENSG00000185513	77.826	-1.21394	0.354297	-3.42632	0.00061181	0.00735778	L3MBTL1	1495	0.43109	0.00364066
ENSG00000135919	4875.85	0.721455	0.210581	3.42603	0.000612476	0.00736083	SERPINE2	1496	1.64884	0.00364309
ENSG00000223855	30.6116	-1.5022	0.438518	-3.42562	0.000613399	0.00736698	HRAT92	1497	0.353015	0.00364553
ENSG00000103978	2498.76	0.743304	0.217024	3.42499	0.000614817	0.00737688	TMEM87A	1498	1.674	0.00364796
ENSG00000182827	4201.08	0.754716	0.220362	3.42489	0.00061505	0.00737688	ACBD3	1499	1.6873	0.0036504
ENSG00000181924	1066.99	-0.802694	0.234409	-3.42433	0.000616321	0.00738717	COA4	1500	0.573278	0.00365283
ENSG00000119314	5170.54	0.799816	0.233822	3.42062	0.00062479	0.00748367	PTBP3	1501	1.74088	0.00365527
ENSG00000203814	67.8191	-1.2491	0.365267	-3.4197	0.000626905	0.00750396	HIST2H2BF	1502	0.42071	0.00365771
ENSG00000114735	500.878	-0.82172	0.240318	-3.4193	0.000627828	0.00750998	HEMK1	1503	0.565767	0.00366014
ENSG00000132382	1266.32	-0.832075	0.243474	-3.41751	0.000631976	0.00755454	MYBBP1A	1504	0.561721	0.00366258
ENSG00000132768	1399.13	-0.750334	0.219596	-3.41689	0.0006334	0.00756651	DPH2	1505	0.594466	0.00366501
ENSG00000198455	941.722	0.797962	0.233633	3.41545	0.000636756	0.00759276	ZXDB	1506	1.73864	0.00366745
ENSG00000167962	3016.59	-0.75612	0.221385	-3.41541	0.000636855	0.00759276	ZNF598	1507	0.592087	0.00366988
ENSG00000251322	139.475	-1.10384	0.323201	-3.41534	0.000637018	0.00759276	SHANK3	1508	0.465276	0.00367232
ENSG00000106479	311.225	-0.888272	0.260092	-3.41522	0.000637297	0.00759276	ZNF862	1509	0.540261	0.00367475
ENSG00000051825	847.397	0.862801	0.252957	3.41086	0.000647584	0.00771017	MPHOSPH9	1510	1.81857	0.00367719
ENSG00000160932	4566.67	-0.718982	0.210843	-3.41004	0.000649543	0.00772835	LY6E	1511	0.607526	0.00367962
ENSG00000033050	1816.07	-0.737788	0.216401	-3.40936	0.000651154	0.00774236	ABCF2	1512	0.599658	0.00368206
ENSG00000008086	767.435	0.799426	0.234522	3.40875	0.000652614	0.00775456	CDKL5	1513	1.74041	0.00368449
ENSG00000186654	176.498	-1.03444	0.303548	-3.40785	0.000654775	0.00777094	PRR5	1514	0.488204	0.00368693
ENSG00000074054	4269.91	0.788092	0.231261	3.40781	0.000654862	0.00777094	CLASP1	1515	1.72679	0.00368936
ENSG00000135373	4180.41	0.718256	0.210791	3.40742	0.000655793	0.00777682	EHF	1516	1.64519	0.0036918
ENSG00000198961	6911.81	0.7876	0.23126	3.40569	0.000659964	0.00781628	PJA2	1517	1.7262	0.00369423
ENSG00000243824	1928.49	-0.83925	0.246427	-3.40568	0.000659995	0.00781628	RPL12P6	1518	0.558934	0.00369667
ENSG00000232388	994.53	-0.816981	0.239977	-3.40441	0.00066307	0.00784749	LINC00493	1519	0.567628	0.0036991
ENSG00000275405	17.8618	-1.60266	0.470917	-3.40329	0.000665807	0.00787468	U1	1520	0.329268	0.00370154
ENSG00000116704	687.327	0.846348	0.248737	3.40258	0.000667523	0.00788608	SLC35D1	1521	1.79794	0.00370397
ENSG00000175175	18.3131	1.60097	0.470524	3.40253	0.000667653	0.00788608	PPM1E	1522	3.03348	0.00370641
ENSG00000164251	3633.76	0.720839	0.211908	3.40166	0.000669781	0.00790222	F2RL1	1523	1.64814	0.00370884
ENSG00000111885	760.697	0.861867	0.25337	3.40161	0.000669905	0.00790222	MAN1A1	1524	1.81739	0.00371128
ENSG00000124608	358.527	-0.858882	0.252749	-3.39815	0.00067842	0.00799739	AARS2	1525	0.55138	0.00371372
ENSG00000198890	270.361	-0.978484	0.287965	-3.39793	0.000678987	0.00799879	PRMT6	1526	0.507513	0.00371615
ENSG00000196659	79.6429	-1.19981	0.353448	-3.39458	0.000687338	0.00808428	TTC30B	1527	0.435333	0.00371859
ENSG00000125846	1249.4	-0.751008	0.221242	-3.39451	0.000687504	0.00808428	ZNF133	1528	0.594188	0.00372102
ENSG00000162073	386.039	-0.86257	0.25411	-3.39448	0.0006876	0.00808428	PAQR4	1529	0.549972	0.00372346
ENSG00000100985	570.547	0.947957	0.279327	3.39371	0.000689515	0.00810146	MMP9	1530	1.92914	0.00372589
ENSG00000114416	5591.08	0.762898	0.224996	3.39072	0.000697095	0.00818119	FXR1	1531	1.6969	0.00372833
ENSG00000213937	17.3733	-1.59598	0.470697	-3.39067	0.000697216	0.00818119	CLDN9	1532	0.330798	0.00373076
ENSG00000145833	1504.61	0.765496	0.225841	3.38954	0.000700106	0.0082097	DDX46	1533	1.69995	0.0037332
ENSG00000165175	3356.55	-0.719726	0.212356	-3.38925	0.000700843	0.00821296	MID1IP1	1534	0.607213	0.00373563
ENSG00000091527	7799.68	0.717359	0.211682	3.38886	0.00070185	0.00821937	CDV3	1535	1.64417	0.00373807
ENSG00000176624	5594.67	0.73706	0.217525	3.38839	0.000703041	0.00822283	MEX3C	1536	1.66678	0.0037405
ENSG00000274276	337.404	-0.928302	0.273966	-3.38838	0.000703065	0.00822283	CBSL	1537	0.525476	0.00374294
ENSG00000271503	41.9504	-1.39597	0.412067	-3.38772	0.000704752	0.00823716	CCL5	1538	0.379989	0.00374537
ENSG00000089472	11.2622	-1.60061	0.472686	-3.38621	0.00070865	NA	HEPH	1539	0.329737	0.00374781
ENSG00000104731	434.225	-0.87047	0.257075	-3.38606	0.000709037	0.00828183	KLHDC4	1540	0.546969	0.00375024
ENSG00000173559	1021.15	-0.887777	0.262319	-3.38434	0.000713506	0.00832858	NABP1	1541	0.540446	0.00375268
ENSG00000206596	28.7483	-1.60589	0.474795	-3.38229	0.000718844	0.00838542	RNU1-27P	1542	0.328532	0.00375511
ENSG00000128626	1090.22	-0.786124	0.23267	-3.37871	0.000728259	0.0084897	MRPS12	1543	0.5799	0.00375755
ENSG00000075420	3027.8	0.79558	0.235514	3.37806	0.000730003	0.00849254	FNDC3B	1544	1.73578	0.00375998
ENSG00000233780	181.637	1.06541	0.315396	3.37801	0.000730123	0.00849254	HNRNPA1P30	1545	2.09276	0.00376242
ENSG00000171853	965.484	-0.789486	0.233718	-3.37794	0.000730312	0.00849254	TRAPPC12	1546	0.57855	0.00376485
ENSG00000144043	832.667	0.885822	0.262241	3.37789	0.000730449	0.00849254	TEX261	1547	1.84782	0.00376729
ENSG00000067798	74.5456	1.21211	0.358854	3.37773	0.000730879	0.00849254	NAV3	1548	2.31676	0.00376973
ENSG00000169247	247.083	-0.935899	0.277131	-3.3771	0.000732555	0.00850649	SH3TC2	1549	0.522717	0.00377216
ENSG00000137393	901.283	0.789719	0.234253	3.37122	0.000748373	0.00868453	RNF144B	1550	1.72874	0.0037746
ENSG00000106278	596.711	0.807284	0.239507	3.37061	0.00075003	0.0086981	PTPRZ1	1551	1.74991	0.00377703
ENSG00000213096	158.202	-1.13974	0.338374	-3.36829	0.000756362	0.00876586	ZNF254	1552	0.453841	0.00377947
ENSG00000215845	844.428	-0.788366	0.23408	-3.36794	0.000757319	0.00877126	TSTD1	1553	0.578999	0.0037819
ENSG00000177119	6219.35	0.71401	0.212079	3.36672	0.000760678	0.00880446	ANO6	1554	1.64036	0.00378434
ENSG00000083223	2003.73	0.738333	0.219335	3.36624	0.000762011	0.00881417	ZCCHC6	1555	1.66825	0.00378677
ENSG00000172250	70.9943	-1.20836	0.359152	-3.36448	0.000766878	0.00886474	SERHL	1556	0.43276	0.00378921
ENSG00000007541	337.439	-0.855468	0.254282	-3.36425	0.000767511	0.00886631	PIGQ	1557	0.552686	0.00379164
ENSG00000065675	56.1301	-1.32274	0.393382	-3.36247	0.000772483	0.00891798	PRKCQ	1558	0.399776	0.00379408
ENSG00000201428	69.9415	-1.45751	0.433632	-3.36117	0.000776142	0.00895445	RN7SKP71	1559	0.364121	0.00379651
ENSG00000213186	576.06	0.902019	0.268423	3.36044	0.000778176	0.00897212	TRIM59	1560	1.86868	0.00379895
ENSG00000138468	670.437	0.916058	0.272653	3.35979	0.000780012	0.00898749	SENP7	1561	1.88695	0.00380138
ENSG00000139410	89.8221	-1.21496	0.361706	-3.35897	0.000782324	0.00900832	SDSL	1562	0.430784	0.00380382
ENSG00000171150	1119.7	0.783837	0.233373	3.35872	0.000783034	0.00901069	SOCS5	1563	1.7217	0.00380625
ENSG00000126562	135.293	-1.0573	0.314833	-3.3583	0.000784238	0.00901874	WNK4	1564	0.480529	0.00380869
ENSG00000151893	2747.98	0.784309	0.23357	3.35792	0.000785319	0.00902537	CACUL1	1565	1.72227	0.00381112
ENSG00000092847	693.998	0.897159	0.267198	3.35766	0.000786049	0.00902684	AGO1	1566	1.8624	0.00381356
ENSG00000140262	3153.47	0.724983	0.215928	3.35752	0.000786458	0.00902684	TCF12	1567	1.65288	0.00381599
ENSG00000083799	1863.69	0.742457	0.221202	3.35647	0.00078945	0.00905198	CYLD	1568	1.67302	0.00381843
ENSG00000075643	1258.88	-0.742074	0.221102	-3.35624	0.000790089	0.00905198	MOCOS	1569	0.597879	0.00382086
ENSG00000234819	387.698	1.03783	0.309227	3.35622	0.000790167	0.00905198	RP11-336N8.4	1570	2.05314	0.0038233
ENSG00000109680	317.668	0.926523	0.276124	3.35546	0.000792339	0.00907104	TBC1D19	1571	1.90069	0.00382574
ENSG00000129667	1614.74	-0.807971	0.240885	-3.35418	0.00079602	0.00910734	RHBDF2	1572	0.571185	0.00382817
ENSG00000110395	2642.51	0.846979	0.252538	3.35386	0.000796919	0.0091118	CBL	1573	1.79873	0.00383061
ENSG00000113273	84.8425	1.20625	0.359715	3.35336	0.000798367	0.00912252	ARSB	1574	2.30738	0.00383304
ENSG00000135709	466.32	0.88535	0.264067	3.35275	0.000800127	0.00913679	KIAA0513	1575	1.84721	0.00383548
ENSG00000196337	138.967	-1.04653	0.312214	-3.35196	0.00080243	0.00915723	CGB7	1576	0.484133	0.00383791
ENSG00000204217	2441.94	0.802549	0.239475	3.35129	0.000804367	0.00917348	BMPR2	1577	1.74418	0.00384035
ENSG00000075539	3774.1	0.72495	0.216352	3.35078	0.000805837	0.00918275	FRYL	1578	1.65284	0.00384278
ENSG00000107984	2923.62	0.834093	0.248934	3.35065	0.000806208	0.00918275	DKK1	1579	1.78274	0.00384522
ENSG00000196428	1509.17	0.784725	0.234235	3.35016	0.00080764	0.0091932	TSC22D2	1580	1.72276	0.00384765
ENSG00000198133	14.0574	-1.58952	0.474664	-3.34873	0.000811832	NA	TMEM229B	1581	0.332282	0.00385009
ENSG00000108061	2401.54	0.841704	0.25137	3.34847	0.00081259	0.00924366	SHOC2	1582	1.79217	0.00385252
ENSG00000226068	113.665	1.11442	0.332873	3.3479	0.000814275	0.00925694	HNRNPA3P4	1583	2.16509	0.00385496
ENSG00000280798	480.146	0.904811	0.270287	3.34759	0.000815178	0.00926132	LINC00294	1584	1.8723	0.00385739
ENSG00000185532	19.2546	1.57999	0.4721	3.34673	0.000817715	0.00928423	PRKG1	1585	2.98968	0.00385983
ENSG00000125817	3755.05	-0.752607	0.224936	-3.34587	0.000820234	0.00930692	CENPB	1586	0.59353	0.00386226
ENSG00000196110	247.009	0.98748	0.295171	3.34545	0.000821504	0.00931542	ZNF699	1587	1.98272	0.0038647
ENSG00000133069	71.184	1.23159	0.368302	3.34397	0.000825877	0.00935907	TMCC2	1588	2.34826	0.00386713
ENSG00000261716	120.939	-1.06858	0.319592	-3.34357	0.000827091	0.00936486	RP11-196G18.22	1589	0.476789	0.00386957
ENSG00000233608	430.661	0.835352	0.249849	3.34343	0.000827487	0.00936486	TWIST2	1590	1.78429	0.003872
ENSG00000124587	515.675	-0.802761	0.240112	-3.34327	0.000827961	0.00936486	PEX6	1591	0.573251	0.00387444
ENSG00000108309	26.9375	-1.48577	0.444591	-3.34188	0.000832135	0.00940612	RUNDC3A	1592	0.357059	0.00387688
ENSG00000035499	860.549	0.979907	0.293342	3.34049	0.000836295	0.00944302	DEPDC1B	1593	1.97234	0.00387931
ENSG00000188735	409.644	-0.915996	0.274214	-3.34044	0.000836456	0.00944302	TMEM120B	1594	0.529978	0.00388175
ENSG00000167635	4538.5	0.707975	0.211978	3.33985	0.000838231	0.00945709	ZNF146	1595	1.63351	0.00388418
ENSG00000185386	203.043	-0.957592	0.28674	-3.33958	0.000839045	0.0094603	MAPK11	1596	0.514916	0.00388662
ENSG00000175920	52.3406	-1.32182	0.395839	-3.3393	0.000839903	0.009464	DOK7	1597	0.400029	0.00388905
ENSG00000233503	373.966	0.868914	0.260328	3.33776	0.000844568	0.00951057	HNRNPLP1	1598	1.82629	0.00389149
ENSG00000211584	555.715	-0.855477	0.256337	-3.33732	0.000845916	0.00951422	SLC48A1	1599	0.552683	0.00389392
ENSG00000238247	369.191	0.8404	0.25182	3.3373	0.000845957	0.00951422	GS1-309P15.4	1600	1.79055	0.00389636
ENSG00000147535	995.582	-0.768413	0.230368	-3.33559	0.00085119	0.00956705	PLPP5	1601	0.587063	0.00389879
ENSG00000163697	2404.07	0.731037	0.219197	3.33507	0.000852792	0.00957418	APBB2	1602	1.65983	0.00390123
ENSG00000138758	2890.69	0.745048	0.223401	3.33503	0.000852896	0.00957418	42624	1603	1.67603	0.00390366
ENSG00000147548	4236.11	0.731605	0.219492	3.33317	0.000858615	0.00963234	WHSC1L1	1604	1.66049	0.0039061
ENSG00000133315	413.176	-0.880831	0.264293	-3.33278	0.000859843	0.00964006	MACROD1	1605	0.543055	0.00390853
ENSG00000169756	2592.28	0.852407	0.255808	3.33221	0.000861588	0.00965357	LIMS1	1606	1.80551	0.00391097
ENSG00000102996	357.485	-0.852206	0.255869	-3.33063	0.00086651	0.00970263	MMP15	1607	0.553937	0.0039134
ENSG00000162607	2425.46	0.864849	0.259745	3.32961	0.000869665	0.00973186	USP1	1608	1.82115	0.00391584
ENSG00000164040	3183.75	0.725886	0.218041	3.32913	0.000871187	0.00974212	PGRMC2	1609	1.65392	0.00391827
ENSG00000124688	489.183	-0.838288	0.251816	-3.32897	0.000871672	0.00974212	MAD2L1BP	1610	0.559307	0.00392071
ENSG00000112144	691.543	0.86089	0.258699	3.32777	0.000875436	0.00977808	ICK	1611	1.81616	0.00392314
ENSG00000260689	84.6696	1.1785	0.354172	3.32749	0.00087632	0.00978183	HNRNPA3P11	1612	2.26342	0.00392558
ENSG00000140983	2428.24	-0.715469	0.215088	-3.32641	0.000879736	0.00981383	RHOT2	1613	0.609007	0.00392801
ENSG00000225205	52.4295	1.30606	0.392829	3.32475	0.000884964	0.009866	AC093818.1	1614	2.47265	0.00393045
ENSG00000101752	7782.89	0.811932	0.244221	3.32458	0.000885533	0.00986619	MIB1	1615	1.75556	0.00393289
ENSG00000180304	1162.9	0.754408	0.227083	3.32218	0.000893184	0.00994522	OAZ2	1616	1.68694	0.00393532
ENSG00000163960	2649.09	0.795951	0.23961	3.32186	0.000894185	0.00994735	UBXN7	1617	1.73622	0.00393776
ENSG00000143702	1402.52	0.761832	0.229345	3.32177	0.000894488	0.00994735	CEP170	1618	1.69564	0.00394019
ENSG00000172006	46.2674	-1.32685	0.399481	-3.32144	0.000895545	0.00995291	ZNF554	1619	0.398637	0.00394263
ENSG00000187840	3617.07	-0.839569	0.252796	-3.32114	0.000896517	0.00995752	EIF4EBP1	1620	0.55881	0.00394506
ENSG00000247626	367.224	-0.853015	0.25704	-3.3186	0.000904686	0.010042	MARS2	1621	0.553627	0.0039475
ENSG00000278099	20.3517	-1.5624	0.470849	-3.31826	0.000905814	0.0100483	U1	1622	0.338588	0.00394993
ENSG00000162927	306.93	0.999487	0.301284	3.31743	0.000908496	0.0100718	PUS10	1623	1.99929	0.00395237
ENSG00000187595	33.7321	-1.43113	0.43144	-3.31709	0.000909599	0.0100778	ZNF385C	1624	0.370841	0.0039548
ENSG00000059122	2455.06	-0.710281	0.214197	-3.31602	0.000913108	0.0101104	FLYWCH1	1625	0.611201	0.00395724
ENSG00000172889	147.764	-1.02213	0.30844	-3.31388	0.00092011	0.0101816	EGFL7	1626	0.492388	0.00395967
ENSG00000253276	439.56	-0.918445	0.277235	-3.31287	0.000923433	0.0102121	CCDC71L	1627	0.529079	0.00396211
ENSG00000140396	1119.25	0.761162	0.229803	3.31224	0.000925528	0.0102249	NCOA2	1628	1.69486	0.00396454
ENSG00000186918	2413.39	0.721051	0.217697	3.31218	0.000925736	0.0102249	ZNF395	1629	1.64838	0.00396698
ENSG00000160190	124.469	-1.0732	0.324035	-3.31198	0.000926377	0.0102256	SLC37A1	1630	0.475265	0.00396941
ENSG00000119335	13391.3	0.697187	0.210516	3.3118	0.000926994	0.0102261	SET	1631	1.62134	0.00397185
ENSG00000171604	71.4335	-1.22187	0.368983	-3.31145	0.000928132	0.0102306	CXXC5	1632	0.428726	0.00397428
ENSG00000152778	545.43	-0.897141	0.270931	-3.31133	0.00092855	0.0102306	IFIT5	1633	0.53695	0.00397672
ENSG00000256268	60.262	-1.24787	0.376883	-3.31102	0.000929568	0.0102344	RP11-221N13.3	1634	0.42107	0.00397915
ENSG00000148832	56.815	-1.27277	0.384422	-3.31088	0.000930034	0.0102344	PAOX	1635	0.413863	0.00398159
ENSG00000163956	2928.56	-0.706789	0.213513	-3.31028	0.000932032	0.0102501	LRPAP1	1636	0.612682	0.00398402
ENSG00000108424	10493.1	0.710704	0.214726	3.30982	0.000933551	0.0102604	KPNB1	1637	1.6366	0.00398646
ENSG00000093167	3739.97	0.702654	0.212341	3.30908	0.000936044	0.0102765	LRRFIP2	1638	1.6275	0.0039889
ENSG00000278673	325.657	0.881202	0.266312	3.30891	0.000936591	0.0102765	AC136352.3	1639	1.84191	0.00399133
ENSG00000101310	4105.12	-0.70442	0.21289	-3.30884	0.000936824	0.0102765	SEC23B	1640	0.613689	0.00399377
ENSG00000167702	506.136	-0.803921	0.242972	-3.3087	0.00093731	0.0102765	KIFC2	1641	0.57279	0.0039962
ENSG00000232098	143.998	-1.06297	0.321313	-3.30819	0.000938996	0.0102887	CTD-2619J13.14	1642	0.478647	0.00399864
ENSG00000174371	270.192	0.880634	0.266257	3.30746	0.000941458	0.0103063	EXO1	1643	1.84118	0.00400107
ENSG00000226200	20.8632	-1.53499	0.464113	-3.30737	0.000941758	0.0103063	SGMS1-AS1	1644	0.345081	0.00400351
ENSG00000099203	251.961	-0.910738	0.275389	-3.3071	0.000942688	0.0103101	TMED1	1645	0.531913	0.00400594
ENSG00000140750	963.182	0.890258	0.26922	3.30681	0.000943651	0.0103144	ARHGAP17	1646	1.85351	0.00400838
ENSG00000171224	36.3767	-1.39832	0.422915	-3.30639	0.000945062	0.010319	C10orf35	1647	0.37937	0.00401081
ENSG00000182179	128.377	-1.02674	0.310538	-3.30634	0.000945234	0.010319	UBA7	1648	0.490817	0.00401325
ENSG00000171914	139.518	1.03062	0.311804	3.30536	0.000948552	0.0103489	TLN2	1649	2.04291	0.00401568
ENSG00000072954	130.271	-1.10036	0.332968	-3.3047	0.000950798	0.0103671	TMEM38A	1650	0.466401	0.00401812
ENSG00000182199	6593.3	-0.707641	0.2143	-3.30211	0.000959619	0.0104569	SHMT2	1651	0.61232	0.00402055
ENSG00000130066	16111.4	-0.790158	0.239389	-3.30072	0.000964358	0.0105022	SAT1	1652	0.578281	0.00402299
ENSG00000273284	61.4797	1.31985	0.399919	3.3003	0.000965826	0.0105081	RP11-888D10.4	1653	2.4964	0.00402542
ENSG00000168785	2029.83	0.711362	0.21555	3.30022	0.000966078	0.0105081	TSPAN5	1654	1.63735	0.00402786
ENSG00000105875	1491.2	0.745976	0.226076	3.29966	0.000968014	0.0105227	WDR91	1655	1.67711	0.00403029
ENSG00000145604	1439.22	0.728764	0.220998	3.29761	0.000975121	0.0105935	SKP2	1656	1.65722	0.00403273
ENSG00000149639	4633.15	0.919327	0.278847	3.29688	0.000977644	0.0106145	SOGA1	1657	1.89123	0.00403516
ENSG00000167110	6586.73	0.740963	0.224784	3.29633	0.000979565	0.0106224	GOLGA2	1658	1.67129	0.0040376
ENSG00000179546	70.2762	1.26648	0.384219	3.29624	0.000979892	0.0106224	HTR1D	1659	2.40573	0.00404004
ENSG00000206073	62.5127	1.22616	0.371995	3.29616	0.000980154	0.0106224	SERPINB4	1660	2.33943	0.00404247
ENSG00000240429	658.878	0.797429	0.24196	3.29571	0.000981724	0.010633	LRRFIP1P1	1661	1.738	0.00404491
ENSG00000079616	2474.54	0.719067	0.218199	3.29547	0.000982586	0.0106359	KIF22	1662	1.64612	0.00404734
ENSG00000163347	2350.11	0.726616	0.220516	3.29507	0.000983955	0.0106388	CLDN1	1663	1.65475	0.00404978
ENSG00000100036	64.4821	-1.22331	0.371257	-3.29505	0.00098405	0.0106388	SLC35E4	1664	0.428299	0.00405221
ENSG00000226783	276.677	0.871716	0.264584	3.29467	0.000985381	0.0106468	TLK1P1	1665	1.82984	0.00405465
ENSG00000128607	1999.58	0.781382	0.237186	3.29438	0.000986385	0.0106512	KLHDC10	1666	1.71878	0.00405708
ENSG00000185338	97.2037	1.10593	0.335726	3.29415	0.000987194	0.0106535	SOCS1	1667	2.15238	0.00405952
ENSG00000116954	1342.89	0.76891	0.233498	3.293	0.000991237	0.0106906	RRAGC	1668	1.70398	0.00406195
ENSG00000144048	1336.12	0.729959	0.221716	3.29232	0.000993633	0.0107038	DUSP11	1669	1.65859	0.00406439
ENSG00000106524	296.396	1.00435	0.305059	3.29232	0.000993653	0.0107038	ANKMY2	1670	2.00604	0.00406682
ENSG00000215301	6649.96	0.717246	0.217894	3.29171	0.000995801	0.0107205	DDX3X	1671	1.64404	0.00406926
ENSG00000101276	65.6737	-1.23912	0.376777	-3.28875	0.00100635	0.0108275	SLC52A3	1672	0.42363	0.00407169
ENSG00000124383	1837.81	0.770679	0.234391	3.288	0.00100901	0.0108386	MPHOSPH10	1673	1.70607	0.00407413
ENSG00000197774	100.384	-1.13291	0.344558	-3.28799	0.00100905	0.0108386	EME2	1674	0.455996	0.00407656
ENSG00000167601	4128.24	0.8161	0.248209	3.28795	0.0010092	0.0108386	AXL	1675	1.76064	0.004079
ENSG00000198331	479.958	0.839255	0.255327	3.28698	0.0010127	0.0108696	HYLS1	1676	1.78913	0.00408143
ENSG00000146556	740.909	-0.786237	0.239269	-3.286	0.00101622	0.0108958	WASH2P	1677	0.579855	0.00408387
ENSG00000063438	162.37	-0.997928	0.303702	-3.28587	0.00101666	0.0108958	AHRR	1678	0.500719	0.0040863
ENSG00000112297	6477.83	0.718605	0.218701	3.28579	0.00101697	0.0108958	AIM1	1679	1.64559	0.00408874
ENSG00000213339	513.656	-0.826957	0.251749	-3.28485	0.00102037	0.0109258	QTRT1	1680	0.563717	0.00409117
ENSG00000167553	7167.55	0.756288	0.230254	3.28457	0.00102137	0.0109299	TUBA1C	1681	1.68914	0.00409361
ENSG00000228818	1744.06	0.786409	0.239506	3.28347	0.00102539	0.0109599	RP11-567G24.1	1682	1.72478	0.00409605
ENSG00000152284	1296.29	0.906131	0.275968	3.28346	0.00102541	0.0109599	TCF7L1	1683	1.87401	0.00409848
ENSG00000256269	811.447	-0.749803	0.228377	-3.28319	0.00102641	0.0109599	HMBS	1684	0.594685	0.00410092
ENSG00000137573	38.6789	-1.36846	0.416824	-3.28307	0.00102685	0.0109599	SULF1	1685	0.387304	0.00410335
ENSG00000154608	479.252	0.805018	0.245223	3.2828	0.00102782	0.0109599	CEP170P1	1686	1.74717	0.00410579
ENSG00000167996	11003.4	-0.940138	0.286384	-3.28279	0.00102785	0.0109599	FTH1	1687	0.521183	0.00410822
ENSG00000279806	803.374	-0.987923	0.300961	-3.28256	0.00102871	0.0109624	RP11-58O9.2	1688	0.504203	0.00411066
ENSG00000170242	3102.12	0.750509	0.228667	3.28211	0.00103033	0.0109727	USP47	1689	1.68239	0.00411309
ENSG00000183354	1619.14	0.776233	0.236515	3.28196	0.00103089	0.0109727	KIAA2026	1690	1.71265	0.00411553
ENSG00000152520	1529.85	0.773549	0.235712	3.28175	0.00103165	0.0109742	PAN3	1691	1.70947	0.00411796
ENSG00000262814	687.969	-0.76814	0.234258	-3.27903	0.00104163	0.0110738	MRPL12	1692	0.587174	0.0041204
ENSG00000227879	91.7009	-1.10244	0.336294	-3.2782	0.00104472	0.0111	PSPC1P1	1693	0.465729	0.00412283
ENSG00000166133	417.418	-0.847328	0.258531	-3.27747	0.00104742	0.011122	RPUSD2	1694	0.555813	0.00412527
ENSG00000173275	515.532	0.808223	0.246655	3.27673	0.00105015	0.0111445	ZNF449	1695	1.75105	0.0041277
ENSG00000114853	320.829	-0.869404	0.265463	-3.27505	0.00105644	0.0112045	ZBTB47	1696	0.547373	0.00413014
ENSG00000206527	7043.02	0.818639	0.249983	3.27478	0.00105743	0.0112084	HACD2	1697	1.76374	0.00413257
ENSG00000172830	1684.45	-0.722996	0.220822	-3.27411	0.00105994	0.0112283	SSH3	1698	0.605838	0.00413501
ENSG00000131650	139.622	-0.99561	0.304319	-3.2716	0.00106939	0.0113217	KREMEN2	1699	0.501524	0.00413744
ENSG00000160712	2062	0.718428	0.219803	3.2685	0.00108118	0.0114355	IL6R	1700	1.64539	0.00413988
ENSG00000109452	1282.3	0.734624	0.224763	3.26844	0.00108142	0.0114355	INPP4B	1701	1.66396	0.00414231
ENSG00000278978	163.416	1.03857	0.317783	3.26816	0.00108248	0.01144	RP11-164P12.5	1702	2.05419	0.00414475
ENSG00000116350	4136.99	0.772952	0.236535	3.26781	0.00108383	0.0114474	SRSF4	1703	1.70876	0.00414718
ENSG00000164744	136.237	-1.00753	0.308407	-3.2669	0.00108734	0.0114777	SUN3	1704	0.497396	0.00414962
ENSG00000144136	7731.25	0.695499	0.212907	3.26667	0.00108819	0.01148	SLC20A1	1705	1.61944	0.00415206
ENSG00000143190	1107.73	0.86163	0.263819	3.26599	0.00109081	0.0115008	POU2F1	1706	1.81709	0.00415449
ENSG00000101361	4514.92	-0.746024	0.22846	-3.26545	0.00109292	0.0115162	NOP56	1707	0.596245	0.00415693
ENSG00000196208	26.2432	-1.46966	0.450269	-3.26397	0.00109863	0.0115696	GREB1	1708	0.361067	0.00415936
ENSG00000211459	42569.3	-1.00846	0.309074	-3.26283	0.00110305	0.0116093	MT-RNR1	1709	0.497078	0.0041618
ENSG00000115825	1607.1	0.738552	0.226375	3.26251	0.0011043	0.0116156	PRKD3	1710	1.6685	0.00416423
ENSG00000163635	1330.48	0.767331	0.235242	3.26188	0.00110674	0.0116345	ATXN7	1711	1.70212	0.00416667
ENSG00000132793	396.513	-0.838575	0.257161	-3.2609	0.00111059	0.0116681	LPIN3	1712	0.559196	0.0041691
ENSG00000274180	219.048	-0.952595	0.292218	-3.25987	0.00111462	0.0117035	NATD1	1713	0.516702	0.00417154
ENSG00000251669	63.4022	-1.21174	0.371825	-3.25889	0.00111849	0.011731	FAM86EP	1714	0.431749	0.00417397
ENSG00000137968	305.111	-1.01999	0.312989	-3.25886	0.00111861	0.011731	SLC44A5	1715	0.493121	0.00417641
ENSG00000167914	59.2698	-1.23285	0.378325	-3.25871	0.0011192	0.011731	GSDMA	1716	0.425476	0.00417884
ENSG00000169231	375.151	-0.87801	0.269499	-3.25793	0.00112227	0.0117562	THBS3	1717	0.544118	0.00418128
ENSG00000167969	1241.43	-0.743419	0.228222	-3.25744	0.00112423	0.0117698	ECI1	1718	0.597322	0.00418371
ENSG00000167549	949.105	-0.735434	0.225861	-3.25614	0.00112938	0.0118168	CORO6	1719	0.600637	0.00418615
ENSG00000047621	342.132	-0.950369	0.291925	-3.25553	0.00113182	0.0118354	C12orf4	1720	0.5175	0.00418858
ENSG00000101294	4099.22	-0.764237	0.234768	-3.25529	0.00113275	0.0118383	HM13	1721	0.588765	0.00419102
ENSG00000008311	504.272	0.79166	0.243315	3.25365	0.00113934	0.0119002	AASS	1722	1.73107	0.00419345
ENSG00000179094	5734.41	0.859926	0.264337	3.25315	0.00114135	0.0119142	PER1	1723	1.81495	0.00419589
ENSG00000168172	1912.98	0.896059	0.275459	3.25296	0.00114209	0.011915	HOOK3	1724	1.86097	0.00419832
ENSG00000226478	135.919	-0.996433	0.30639	-3.25218	0.00114525	0.0119409	UPF3AP1	1725	0.501238	0.00420076
ENSG00000103245	804.981	-0.751856	0.231309	-3.25044	0.00115228	0.0120073	NARFL	1726	0.593839	0.0042032
ENSG00000055208	3951.86	0.704161	0.216654	3.25017	0.00115336	0.0120115	TAB2	1727	1.6292	0.00420563
ENSG00000152795	11491.4	0.704645	0.216876	3.24906	0.00115785	0.0120512	HNRNPDL	1728	1.62974	0.00420807
ENSG00000147231	251.195	1.00325	0.308801	3.24886	0.0011587	0.0120531	CXorf57	1729	2.00451	0.0042105
ENSG00000136636	2337.13	0.708224	0.218095	3.24733	0.00116495	0.012111	KCTD3	1730	1.63379	0.00421294
ENSG00000153015	1520.14	0.767407	0.236415	3.24601	0.00117033	0.0121599	CWC27	1731	1.70221	0.00421537
ENSG00000136866	7.89982	1.48705	0.458178	3.24557	0.00117217	NA	ZFP37	1732	2.80315	0.00421781
ENSG00000123219	370.823	0.973781	0.300065	3.24524	0.00117353	0.0121827	CENPK	1733	1.96398	0.00422024
ENSG00000166396	7810.69	0.723718	0.223015	3.24515	0.00117389	0.0121827	SERPINB7	1734	1.65143	0.00422268
ENSG00000177706	1129.62	-0.795382	0.245236	-3.24334	0.00118137	0.0122532	FAM20C	1735	0.57619	0.00422511
ENSG00000100395	410.597	-0.843233	0.260033	-3.2428	0.00118363	0.0122678	L3MBTL2	1736	0.557393	0.00422755
ENSG00000121964	340.079	0.835929	0.25779	3.24267	0.00118415	0.0122678	GTDC1	1737	1.78501	0.00422998
ENSG00000070831	7244.76	0.699321	0.215687	3.2423	0.00118568	0.0122765	CDC42	1738	1.62374	0.00423242
ENSG00000168273	209.88	-0.967474	0.29861	-3.23992	0.00119561	0.0123722	SMIM4	1739	0.511401	0.00423485
ENSG00000234072	64.9895	-1.21664	0.375543	-3.23967	0.0011967	0.0123762	AC074117.10	1740	0.430285	0.00423729
ENSG00000121060	2302.8	-0.696901	0.21515	-3.23914	0.0011989	0.0123911	TRIM25	1741	0.616896	0.00423972
ENSG00000175104	564.635	0.806307	0.248941	3.23895	0.00119973	0.0123911	TRAF6	1742	1.74873	0.00424216
ENSG00000196263	62.2899	-1.30705	0.403557	-3.23883	0.00120021	0.0123911	ZNF471	1743	0.404146	0.00424459
ENSG00000184508	136.115	-1.02869	0.317772	-3.23721	0.00120706	0.0124519	HDDC3	1744	0.490154	0.00424703
ENSG00000161888	219.582	0.93581	0.289089	3.2371	0.0012075	0.0124519	SPC24	1745	1.91296	0.00424946
ENSG00000127589	4257.61	0.81267	0.251068	3.23685	0.00120855	0.0124556	TUBBP1	1746	1.75646	0.0042519
ENSG00000279457	360.455	-0.819496	0.253373	-3.23435	0.0012192	0.0125581	FO538757.1	1747	0.56664	0.00425433
ENSG00000197971	2925	0.694109	0.214671	3.23337	0.0012234	0.0125941	MBP	1748	1.61789	0.00425677
ENSG00000052126	2683.76	0.711608	0.220174	3.23202	0.00122918	0.0126463	PLEKHA5	1749	1.63763	0.00425921
ENSG00000173085	466.229	0.832515	0.257652	3.23116	0.00123289	0.0126772	COQ2	1750	1.78079	0.00426164
ENSG00000083720	1423.82	0.750761	0.232402	3.23044	0.00123599	0.0127018	OXCT1	1751	1.68268	0.00426408
ENSG00000151748	2934.34	0.707706	0.219157	3.22922	0.00124131	0.0127476	SAV1	1752	1.6332	0.00426651
ENSG00000150990	852.029	-0.764237	0.236673	-3.22908	0.00124188	0.0127476	DHX37	1753	0.588765	0.00426895
ENSG00000114742	1423.93	0.735801	0.227959	3.22778	0.00124754	0.0127974	WDR48	1754	1.66532	0.00427138
ENSG00000140853	60.8384	-1.20556	0.37351	-3.22764	0.00124816	0.0127974	NLRC5	1755	0.433602	0.00427382
ENSG00000213253	464.915	-0.783117	0.242683	-3.22691	0.00125136	0.0128228	RPL12P42	1756	0.58111	0.00427625
ENSG00000117505	4352.44	0.789366	0.244764	3.22501	0.00125967	0.0129006	DR1	1757	1.72831	0.00427869
ENSG00000255397	325.054	0.828083	0.256801	3.22461	0.00126145	0.0129114	AC022182.2	1758	1.77532	0.00428112
ENSG00000276600	558.73	-0.775525	0.240551	-3.22395	0.00126434	0.0129336	RAB7B	1759	0.584176	0.00428356
ENSG00000231942	46.5192	1.31172	0.406899	3.2237	0.00126544	0.0129375	HNRNPA1P36	1760	2.48238	0.00428599
ENSG00000135720	3484.96	0.710115	0.220331	3.22295	0.00126877	0.0129575	DYNC1LI2	1761	1.63593	0.00428843
ENSG00000204010	17.0631	-1.52448	0.47301	-3.22293	0.00126885	0.0129575	IFIT1B	1762	0.347605	0.00429086
ENSG00000109944	140.971	-0.991196	0.307645	-3.22188	0.00127353	0.0129979	C11orf63	1763	0.503061	0.0042933
ENSG00000259153	67.5189	-1.1958	0.371327	-3.22034	0.00128041	0.0130606	RP6-65G23.3	1764	0.436545	0.00429573
ENSG00000007968	45.7845	1.3039	0.404938	3.21999	0.00128194	0.0130687	E2F2	1765	2.46895	0.00429817
ENSG00000064042	281.364	0.93221	0.289563	3.21937	0.00128471	0.0130896	LIMCH1	1766	1.9082	0.0043006
ENSG00000184743	3094.01	0.829269	0.257647	3.21863	0.00128806	0.0131162	ATL3	1767	1.77678	0.00430304
ENSG00000110697	2310.23	-0.714664	0.222057	-3.21838	0.00128915	0.0131198	PITPNM1	1768	0.609347	0.00430547
ENSG00000115365	3376.9	0.72941	0.226716	3.21728	0.00129411	0.0131628	LANCL1	1769	1.65796	0.00430791
ENSG00000022556	650.017	-0.758784	0.235896	-3.2166	0.00129717	0.0131864	NLRP2	1770	0.590994	0.00431034
ENSG00000153885	1343.8	-0.716504	0.222807	-3.2158	0.00130079	0.0132157	KCTD15	1771	0.608571	0.00431278
ENSG00000181404	312.711	-0.842314	0.261947	-3.21559	0.00130176	0.0132181	WASH1	1772	0.557748	0.00431522
ENSG00000069956	7401.58	0.750509	0.233456	3.21478	0.00130546	0.0132481	MAPK6	1773	1.68239	0.00431765
ENSG00000128191	969.094	-0.743689	0.231402	-3.21383	0.00130976	0.0132842	DGCR8	1774	0.59721	0.00432009
ENSG00000170430	145.732	-0.966609	0.300817	-3.21328	0.0013123	0.0132957	MGMT	1775	0.511707	0.00432252
ENSG00000182963	736.315	0.799726	0.248883	3.21326	0.00131238	0.0132957	GJC1	1776	1.74077	0.00432496
ENSG00000143398	3822.72	0.695732	0.216565	3.21258	0.00131547	0.0133194	PIP5K1A	1777	1.61971	0.00432739
ENSG00000185596	791.939	-0.756827	0.235618	-3.2121	0.0013177	0.0133305	WASH3P	1778	0.591796	0.00432983
ENSG00000178921	342.195	-0.844729	0.26299	-3.21202	0.00131806	0.0133305	PFAS	1779	0.556815	0.00433226
ENSG00000147257	14.2787	1.52251	0.474322	3.20986	0.00132798	NA	GPC3	1780	2.8729	0.0043347
ENSG00000164465	872.531	0.773838	0.241095	3.20968	0.00132882	0.0134212	DCBLD1	1781	1.70981	0.00433713
ENSG00000118257	1569.67	0.779212	0.242773	3.20963	0.00132905	0.0134212	NRP2	1782	1.71619	0.00433957
ENSG00000213699	808.723	-0.835136	0.260201	-3.20958	0.00132928	0.0134212	SLC35F6	1783	0.56053	0.004342
ENSG00000058673	4618.48	0.739084	0.230354	3.20847	0.00133446	0.013461	ZC3H11A	1784	1.66912	0.00434444
ENSG00000047365	1415.11	0.842648	0.262638	3.2084	0.00133477	0.013461	ARAP2	1785	1.79334	0.00434687
ENSG00000055609	3377.69	0.734499	0.228941	3.20824	0.00133548	0.013461	KMT2C	1786	1.66382	0.00434931
ENSG00000145780	1253.87	0.763973	0.238179	3.20755	0.00133869	0.0134858	FEM1C	1787	1.69816	0.00435174
ENSG00000141956	546.341	0.840293	0.262	3.20722	0.00134025	0.0134938	PRDM15	1788	1.79041	0.00435418
ENSG00000254093	390.143	-0.821077	0.256032	-3.20693	0.00134157	0.0134996	PINX1	1789	0.566019	0.00435661
ENSG00000120889	3419.05	-0.684085	0.213349	-3.20641	0.00134401	0.0135165	TNFRSF10B	1790	0.622401	0.00435905
ENSG00000176105	4536.33	0.719303	0.224418	3.20519	0.00134972	0.0135663	YES1	1791	1.64639	0.00436148
ENSG00000164949	30.4276	1.3996	0.436862	3.20376	0.00135644	0.0136141	GEM	1792	2.63829	0.00436392
ENSG00000103502	1732.75	-0.707862	0.220948	-3.20375	0.00135649	0.0136141	CDIPT	1793	0.612227	0.00436635
ENSG00000237161	342.945	0.881832	0.275274	3.20347	0.0013578	0.0136141	RP11-32B5.1	1794	1.84271	0.00436879
ENSG00000185404	270.114	-0.880393	0.274833	-3.20337	0.00135828	0.0136141	SP140L	1795	0.54322	0.00437123
ENSG00000217241	1641.26	0.7839	0.244715	3.20332	0.00135852	0.0136141	CBX3P9	1796	1.72178	0.00437366
ENSG00000168385	7728.47	0.716858	0.223794	3.20321	0.00135905	0.0136141	42615	1797	1.6436	0.0043761
ENSG00000111859	351.643	0.822665	0.256885	3.20247	0.00136254	0.0136414	NEDD9	1798	1.76867	0.00437853
ENSG00000229568	67.6254	1.25956	0.393335	3.20224	0.00136361	0.0136445	SMC4P1	1799	2.39422	0.00438097
ENSG00000108953	7663.03	0.674892	0.210848	3.20085	0.00137024	0.0137031	YWHAE	1800	1.59648	0.0043834
ENSG00000106823	117.976	-1.09833	0.343162	-3.20062	0.00137133	0.0137064	ECM2	1801	0.467056	0.00438584
ENSG00000161179	1334.84	-0.746518	0.233293	-3.19991	0.00137469	0.0137167	YDJC	1802	0.59604	0.00438827
ENSG00000102878	164.221	-0.950916	0.297171	-3.19989	0.0013748	0.0137167	HSF4	1803	0.517304	0.00439071
ENSG00000177311	4490.87	0.686482	0.214534	3.19987	0.00137488	0.0137167	ZBTB38	1804	1.60935	0.00439314
ENSG00000102890	1869.32	-0.691539	0.216122	-3.19976	0.00137543	0.0137167	ELMO3	1805	0.619193	0.00439558
ENSG00000229526	4347.11	-0.722164	0.225938	-3.19629	0.00139207	0.0138749	KRT16P4	1806	0.606187	0.00439801
ENSG00000170873	4632.3	0.688803	0.215642	3.19419	0.00140225	0.0139686	MTSS1	1807	1.61195	0.00440045
ENSG00000283057	542.827	0.800755	0.250748	3.19347	0.00140574	0.0139878	RP11-417N10.5	1808	1.74201	0.00440288
ENSG00000196793	23.7179	1.488	0.465951	3.19347	0.00140574	0.0139878	ZNF239	1809	2.805	0.00440532
ENSG00000100842	125.28	1.00446	0.31456	3.19322	0.00140697	0.0139922	EFS	1810	2.00619	0.00440775
ENSG00000168792	133.186	-1.00044	0.313421	-3.19199	0.00141298	0.0140359	ABHD15	1811	0.499849	0.00441019
ENSG00000164109	2057.07	0.846623	0.265246	3.19184	0.00141368	0.0140359	MAD2L1	1812	1.79829	0.00441262
ENSG00000160200	395.793	-0.860367	0.269555	-3.19181	0.00141385	0.0140359	CBS	1813	0.550812	0.00441506
ENSG00000173898	1110.19	-0.772286	0.241969	-3.19167	0.00141451	0.0140359	SPTBN2	1814	0.585489	0.00441749
ENSG00000198598	339.36	-0.837545	0.262576	-3.18973	0.00142406	0.0141229	MMP17	1815	0.559595	0.00441993
ENSG00000240065	369.846	-0.802461	0.251653	-3.18875	0.00142887	0.0141627	PSMB9	1816	0.57337	0.00442237
ENSG00000197363	223.47	-0.898741	0.281907	-3.18808	0.00143221	0.014188	ZNF517	1817	0.536355	0.0044248
ENSG00000120063	4363.83	0.754386	0.23664	3.1879	0.00143309	0.0141888	GNA13	1818	1.68691	0.00442724
ENSG00000126778	16.3874	-1.50241	0.471404	-3.1871	0.00143706	0.0142202	SIX1	1819	0.352963	0.00442967
ENSG00000060749	2209.87	0.745732	0.234033	3.18644	0.00144035	0.0142449	QSER1	1820	1.67683	0.00443211
ENSG00000203811	30.8569	-1.38227	0.433935	-3.18542	0.00144544	0.0142873	HIST2H3C	1821	0.383616	0.00443454
ENSG00000102081	1920.15	0.835818	0.262423	3.185	0.00144752	0.0143	FMR1	1822	1.78487	0.00443698
ENSG00000135443	24.2349	-1.43969	0.452138	-3.18419	0.00145161	0.0143325	KRT85	1823	0.368646	0.00443941
ENSG00000100439	1420.97	0.724475	0.227588	3.18328	0.00145618	0.0143648	ABHD4	1824	1.6523	0.00444185
ENSG00000127955	2797.07	0.737213	0.231594	3.18322	0.00145649	0.0143648	GNAI1	1825	1.66695	0.00444428
ENSG00000145743	772.275	0.757828	0.238154	3.18209	0.00146218	0.0144129	FBXL17	1826	1.69094	0.00444672
ENSG00000257727	389.024	-0.812538	0.255444	-3.18088	0.00146827	0.0144649	CNPY2	1827	0.569379	0.00444915
ENSG00000142102	160.815	-0.947144	0.297786	-3.18062	0.00146959	0.01447	ATHL1	1828	0.518658	0.00445159
ENSG00000182484	725.99	-0.7479	0.235274	-3.17884	0.00147865	0.0145512	WASH6P	1829	0.59547	0.00445402
ENSG00000164967	380.064	-0.81592	0.256714	-3.17833	0.00148127	0.014569	RPP25L	1830	0.568046	0.00445646
ENSG00000188895	4669.47	0.672506	0.211651	3.17743	0.00148588	0.0146063	MSL1	1831	1.59384	0.00445889
ENSG00000169018	8895.65	0.782485	0.24635	3.17631	0.00149161	0.0146505	FEM1B	1832	1.72009	0.00446133
ENSG00000165480	609.139	0.758866	0.23892	3.17623	0.00149202	0.0146505	SKA3	1833	1.69216	0.00446376
ENSG00000149131	12.7946	-1.505	0.473991	-3.17516	0.00149755	NA	SERPING1	1834	0.352331	0.0044662
ENSG00000176407	4539.55	0.704253	0.221864	3.17426	0.00150221	0.0147389	KCMF1	1835	1.6293	0.00446863
ENSG00000232838	133.148	-1.00146	0.315504	-3.17417	0.00150267	0.0147389	PET117	1836	0.499494	0.00447107
ENSG00000198586	2614.85	0.730613	0.230212	3.17365	0.00150535	0.014757	TLK1	1837	1.65934	0.0044735
ENSG00000215199	539.621	0.821466	0.258916	3.17271	0.00151024	0.0147935	YWHAZP6	1838	1.7672	0.00447594
ENSG00000123268	1350.67	0.705723	0.222442	3.17262	0.00151073	0.0147935	ATF1	1839	1.63096	0.00447838
ENSG00000235081	208.42	0.962075	0.303275	3.17229	0.00151243	0.0148021	AC010492.2	1840	1.94811	0.00448081
ENSG00000126945	1754.13	0.72871	0.229756	3.17167	0.00151564	0.0148254	HNRNPH2	1841	1.65716	0.00448325
ENSG00000143545	1690.83	0.809816	0.25538	3.17103	0.00151902	0.0148503	RAB13	1842	1.75299	0.00448568
ENSG00000255986	136.654	-0.996696	0.314339	-3.17077	0.00152037	0.0148554	MT1JP	1843	0.501146	0.00448812
ENSG00000241007	528.774	0.805736	0.254129	3.17058	0.00152133	0.0148567	SEPT7P6	1844	1.74804	0.00449055
ENSG00000167555	220.283	-0.879184	0.277336	-3.1701	0.00152384	0.014873	ZNF528	1845	0.543675	0.00449299
ENSG00000165527	11190.8	0.666687	0.210458	3.16778	0.00153607	0.0149842	ARF6	1846	1.58742	0.00449542
ENSG00000149187	4258.32	0.724299	0.228702	3.16699	0.00154023	0.0150166	CELF1	1847	1.6521	0.00449786
ENSG00000196371	11.8643	1.50273	0.474546	3.16667	0.00154196	NA	FUT4	1848	2.83378	0.00450029
ENSG00000172663	900.052	-0.732668	0.231417	-3.166	0.0015455	0.0150597	TMEM134	1849	0.60179	0.00450273
ENSG00000132698	1740.65	-0.754037	0.23819	-3.16569	0.00154713	0.0150674	RAB25	1850	0.592942	0.00450516
ENSG00000153774	1759.66	0.692379	0.218815	3.16423	0.00155496	0.0151281	CFDP1	1851	1.61595	0.0045076
ENSG00000160703	499.097	-0.840504	0.265629	-3.16421	0.00155505	0.0151281	NLRX1	1852	0.558448	0.00451003
ENSG00000186523	36.3248	-1.34283	0.424486	-3.16342	0.00155926	0.0151535	FAM86B1	1853	0.394247	0.00451247
ENSG00000225462	388.833	0.789612	0.249608	3.1634	0.00155935	0.0151535	FDPSP1	1854	1.72861	0.0045149
ENSG00000135476	636.651	0.790989	0.250066	3.16312	0.00156087	0.0151592	ESPL1	1855	1.73026	0.00451734
ENSG00000102554	10223.2	0.694428	0.219549	3.16298	0.00156164	0.0151592	KLF5	1856	1.61824	0.00451977
ENSG00000131504	9152.9	0.712717	0.225377	3.16233	0.00156513	0.0151848	DIAPH1	1857	1.63889	0.00452221
ENSG00000248290	7.59046	-1.44093	0.456077	-3.1594	0.00158092	NA	TNXA	1858	0.36833	0.00452464
ENSG00000049759	4135.18	0.744428	0.235671	3.15875	0.00158445	0.0153532	NEDD4L	1859	1.67531	0.00452708
ENSG00000237749	1050.29	-0.764684	0.242092	-3.15864	0.00158505	0.0153532	RP3-423B22.5	1860	0.588582	0.00452951
ENSG00000118058	5295.21	0.785785	0.248773	3.15864	0.00158507	0.0153532	KMT2A	1861	1.72403	0.00453195
ENSG00000100281	1978.53	0.692458	0.219274	3.15795	0.00158882	0.0153813	HMGXB4	1862	1.61603	0.00453439
ENSG00000182325	526.658	-0.766761	0.242825	-3.15767	0.00159035	0.0153813	FBXL6	1863	0.587735	0.00453682
ENSG00000124097	420.567	0.801647	0.253876	3.15763	0.00159055	0.0153813	HMGB1P1	1864	1.74309	0.00453926
ENSG00000040487	305.499	-0.843075	0.26712	-3.15617	0.00159855	0.0154503	PQLC2	1865	0.557454	0.00454169
ENSG00000183199	8312.33	0.722342	0.228901	3.15569	0.0016012	0.0154676	HSP90AB3P	1866	1.64986	0.00454413
ENSG00000124466	695.556	0.823928	0.261179	3.15465	0.00160692	0.0155145	LYPD3	1867	1.77022	0.00454656
ENSG00000132326	774.591	0.844583	0.267755	3.15431	0.00160879	0.0155241	PER2	1868	1.79575	0.004549
ENSG00000162402	4873.05	0.688611	0.218326	3.15405	0.00161023	0.0155297	USP24	1869	1.61173	0.00455143
ENSG00000276107	151.234	0.993862	0.315138	3.15374	0.00161193	0.0155377	CTD-2033D15.2	1870	1.99151	0.00455387
ENSG00000173141	733.137	-0.831639	0.263866	-3.15175	0.00162296	0.0156306	MRPL57	1871	0.56189	0.0045563
ENSG00000213131	761.495	0.773766	0.245509	3.15168	0.00162332	0.0156306	YWHAZP4	1872	1.70973	0.00455874
ENSG00000143437	1774.72	0.687906	0.218314	3.15099	0.00162717	0.0156549	ARNT	1873	1.61094	0.00456117
ENSG00000057657	367.518	0.825794	0.262081	3.15091	0.0016276	0.0156549	PRDM1	1874	1.77251	0.00456361
ENSG00000152465	878.673	0.759302	0.241055	3.14991	0.00163323	0.0157006	NMT2	1875	1.69267	0.00456604
ENSG00000142684	161.577	-0.942685	0.299376	-3.14883	0.00163925	0.0157446	ZNF593	1876	0.520264	0.00456848
ENSG00000261236	2618.27	-0.682008	0.216595	-3.14877	0.00163957	0.0157446	BOP1	1877	0.623297	0.00457091
ENSG00000135698	1158.36	-0.839148	0.266642	-3.14709	0.00164904	0.0158271	MPHOSPH6	1878	0.558974	0.00457335
ENSG00000097021	2529.18	-0.697249	0.221792	-3.14371	0.00166823	0.0160027	ACOT7	1879	0.616747	0.00457578
ENSG00000140807	60.0217	-1.19673	0.380785	-3.14279	0.00167348	0.0160444	NKD1	1880	0.436264	0.00457822
ENSG00000105559	90.8807	-1.12319	0.357483	-3.14196	0.00167824	0.0160814	PLEKHA4	1881	0.459076	0.00458065
ENSG00000197362	151.851	-0.937626	0.298471	-3.14143	0.00168126	0.0161018	ZNF786	1882	0.522091	0.00458309
ENSG00000237350	1807.77	0.689836	0.21962	3.14104	0.00168351	0.0161146	CDC42P6	1883	1.6131	0.00458553
ENSG00000100320	7114.69	0.660042	0.210179	3.14039	0.00168726	0.0161418	RBFOX2	1884	1.58013	0.00458796
ENSG00000161133	9.74207	-1.47757	0.470525	-3.14026	0.001688	NA	USP41	1885	0.359093	0.0045904
ENSG00000146267	44.4552	-1.2773	0.406889	-3.13918	0.00169421	0.0161997	FAXC	1886	0.412567	0.00459283
ENSG00000102908	2012.11	0.833914	0.265729	3.13822	0.0016998	0.0162444	NFAT5	1887	1.78251	0.00459527
ENSG00000131471	51.9059	-1.22929	0.392027	-3.13572	0.00171433	0.0163745	AOC3	1888	0.426529	0.0045977
ENSG00000077463	558.156	-0.761929	0.243046	-3.13492	0.00171901	0.0164088	SIRT6	1889	0.589707	0.00460014
ENSG00000104154	249.991	0.904144	0.288422	3.13479	0.00171975	0.0164088	SLC30A4	1890	1.87143	0.00460257
ENSG00000072786	1522.59	-0.756176	0.241289	-3.1339	0.00172499	0.01645	STK10	1891	0.592064	0.00460501
ENSG00000144120	220.326	-0.864317	0.275864	-3.13313	0.00172952	0.0164844	TMEM177	1892	0.549306	0.00460744
ENSG00000102870	754.401	-0.852862	0.272297	-3.1321	0.00173562	0.0165337	ZNF629	1893	0.553685	0.00460988
ENSG00000258655	92.1265	-1.05802	0.337987	-3.13035	0.001746	0.016597	ARHGAP5-AS1	1894	0.480292	0.00461231
ENSG00000111540	3738.96	0.71285	0.227728	3.13027	0.00174643	0.016597	RAB5B	1895	1.63904	0.00461475
ENSG00000105519	71.1332	-1.18598	0.378874	-3.13027	0.00174648	0.016597	CAPS	1896	0.439526	0.00461718
ENSG00000231365	127.103	-0.988318	0.315736	-3.13021	0.00174683	0.016597	RP11-418J17.1	1897	0.504065	0.00461962
ENSG00000117480	148.785	-0.962001	0.30733	-3.13019	0.00174691	0.016597	FAAH	1898	0.513344	0.00462205
ENSG00000132002	10379.9	0.669209	0.213835	3.12955	0.00175071	0.0166166	DNAJB1	1899	1.5902	0.00462449
ENSG00000172831	1577.66	-0.68546	0.219029	-3.12954	0.00175082	0.0166166	CES2	1900	0.621808	0.00462692
ENSG00000135365	1467.41	0.78945	0.252377	3.12806	0.00175965	0.0166714	PHF21A	1901	1.72842	0.00462936
ENSG00000128791	2476.78	0.834801	0.26688	3.128	0.00176	0.0166714	TWSG1	1902	1.78361	0.00463179
ENSG00000064651	1026.09	0.797147	0.254846	3.12795	0.0017603	0.0166714	SLC12A2	1903	1.73766	0.00463423
ENSG00000240890	182.622	0.971125	0.310481	3.12781	0.00176115	0.0166714	RP11-65E22.2	1904	1.96037	0.00463666
ENSG00000214922	125.753	-0.983695	0.314502	-3.12779	0.00176127	0.0166714	HLA-F-AS1	1905	0.505683	0.0046391
ENSG00000125821	2174.18	-0.685395	0.219192	-3.12691	0.00176652	0.0167123	DTD1	1906	0.621836	0.00464154
ENSG00000096384	31197.3	0.72145	0.230764	3.12636	0.00176986	0.016735	HSP90AB1	1907	1.64884	0.00464397
ENSG00000196268	90.0346	-1.12941	0.361273	-3.12619	0.00177086	0.0167356	ZNF493	1908	0.457103	0.00464641
ENSG00000137198	27.3017	1.39221	0.445373	3.12595	0.00177234	0.0167407	GMPR	1909	2.62481	0.00464884
ENSG00000123572	8.50189	1.44972	0.463934	3.12483	0.00177908	NA	NRK	1910	2.73154	0.00465128
ENSG00000130844	367.115	-0.7992	0.255822	-3.12405	0.00178378	0.0168399	ZNF331	1911	0.574668	0.00465371
ENSG00000144802	1410.22	0.763419	0.244432	3.12324	0.00178873	0.0168743	NFKBIZ	1912	1.69751	0.00465615
ENSG00000168137	5387.7	0.718147	0.229944	3.12314	0.00178931	0.0168743	SETD5	1913	1.64507	0.00465858
ENSG00000154978	925.804	0.711788	0.227932	3.12281	0.00179135	0.0168785	VOPP1	1914	1.63783	0.00466102
ENSG00000152475	47.973	-1.24681	0.399272	-3.12271	0.00179196	0.0168785	ZNF837	1915	0.421379	0.00466345
ENSG00000158636	761.811	0.797247	0.255315	3.1226	0.00179259	0.0168785	EMSY	1916	1.73778	0.00466589
ENSG00000122786	7534.51	0.659261	0.211138	3.12241	0.00179376	0.0168807	CALD1	1917	1.57927	0.00466832
ENSG00000160113	1885.38	-0.680994	0.218158	-3.12156	0.00179894	0.0169205	NR2F6	1918	0.623736	0.00467076
ENSG00000176619	6955.91	0.692607	0.221919	3.12099	0.00180246	0.0169392	LMNB2	1919	1.6162	0.00467319
ENSG00000166839	122.554	0.985522	0.315779	3.12093	0.00180283	0.0169392	ANKDD1A	1920	1.98003	0.00467563
ENSG00000237437	98.367	-1.03113	0.330429	-3.12059	0.0018049	0.0169497	ASS1P12	1921	0.489326	0.00467806
ENSG00000173153	2039.83	-0.679328	0.217823	-3.11872	0.00181638	0.01704	ESRRA	1922	0.624456	0.0046805
ENSG00000180822	411.679	-0.77238	0.24766	-3.11871	0.00181642	0.01704	PSMG4	1923	0.585451	0.00468293
ENSG00000133794	1038.72	0.697754	0.223754	3.1184	0.00181835	0.017049	ARNTL	1924	1.62198	0.00468537
ENSG00000231991	36264.2	0.658343	0.211126	3.11825	0.00181929	0.017049	ANXA2P2	1925	1.57827	0.0046878
ENSG00000143162	1374.29	-0.779585	0.250101	-3.11708	0.00182651	0.0171077	CREG1	1926	0.582534	0.00469024
ENSG00000229932	2015.59	0.744236	0.238808	3.11647	0.00183033	0.0171345	YWHAZP3	1927	1.67509	0.00469267
ENSG00000100647	1471.76	0.728055	0.233638	3.11617	0.00183218	0.0171428	SUSD6	1928	1.6564	0.00469511
ENSG00000235354	553.27	-0.795652	0.255373	-3.11565	0.00183541	0.0171641	CTA-276O3.4	1929	0.576083	0.00469755
ENSG00000048991	1664.37	0.772813	0.248171	3.11404	0.00184544	0.0172489	R3HDM1	1930	1.7086	0.00469998
ENSG00000109790	2675.48	0.678387	0.21791	3.11316	0.00185099	0.0172917	KLHL5	1931	1.60035	0.00470242
ENSG00000144228	1126.34	0.792146	0.254504	3.11251	0.00185506	0.0173207	SPOPL	1932	1.73165	0.00470485
ENSG00000179598	685.682	0.741598	0.23833	3.11164	0.00186048	0.0173622	PLD6	1933	1.67203	0.00470729
ENSG00000075142	2836.91	0.664231	0.213544	3.11052	0.00186761	0.017416	SRI	1934	1.58472	0.00470972
ENSG00000142227	1497.39	0.728212	0.23412	3.11042	0.00186819	0.017416	EMP3	1935	1.65658	0.00471216
ENSG00000162891	70.472	-1.12761	0.362688	-3.10904	0.00187698	0.0174888	IL20	1936	0.457673	0.00471459
ENSG00000213903	562.014	-0.748591	0.2409	-3.10747	0.00188694	0.0175724	LTB4R	1937	0.595184	0.00471703
ENSG00000153201	4397	0.674833	0.217183	3.10721	0.00188865	0.0175792	RANBP2	1938	1.59641	0.00471946
ENSG00000082898	9257.46	0.767173	0.246953	3.10655	0.00189281	0.0176033	XPO1	1939	1.70193	0.0047219
ENSG00000008130	1529.5	-0.681482	0.219374	-3.10649	0.00189321	0.0176033	NADK	1940	0.623524	0.00472433
ENSG00000143816	75.3967	1.20257	0.387148	3.10623	0.00189492	0.0176048	WNT9A	1941	2.30149	0.00472677
ENSG00000271394	35.2011	-1.42332	0.458223	-3.10616	0.00189534	0.0176048	7SK	1942	0.372855	0.0047292
ENSG00000073605	477.287	-0.76876	0.24755	-3.10547	0.00189977	0.0176368	GSDMB	1943	0.586922	0.00473164
ENSG00000157657	698.433	0.811996	0.261509	3.10504	0.00190252	0.0176531	ZNF618	1944	1.75564	0.00473407
ENSG00000182796	113.235	-1.03816	0.33445	-3.10409	0.00190862	0.0177006	TMEM198B	1945	0.486947	0.00473651
ENSG00000128309	1603.08	-0.713143	0.229812	-3.10316	0.00191465	0.0177472	MPST	1946	0.60999	0.00473894
ENSG00000134352	1976.91	0.75034	0.241839	3.10264	0.00191805	0.0177696	IL6ST	1947	1.68219	0.00474138
ENSG00000101079	873.34	0.78622	0.253422	3.10241	0.00191952	0.017774	NDRG3	1948	1.72455	0.00474381
ENSG00000180855	60.5341	-1.19024	0.383727	-3.1018	0.00192347	0.0178013	ZNF443	1949	0.438229	0.00474625
ENSG00000182158	3111.03	0.811691	0.261741	3.10113	0.00192787	0.0178328	CREB3L2	1950	1.75527	0.00474868
ENSG00000164077	390.254	-0.813832	0.26251	-3.10019	0.00193397	0.01788	MON1A	1951	0.568869	0.00475112
ENSG00000144857	71.063	-1.13649	0.366754	-3.09879	0.00194314	0.0179555	BOC	1952	0.454864	0.00475356
ENSG00000197958	16964.8	-0.672452	0.217148	-3.09674	0.00195659	0.0180704	RPL12	1953	0.627439	0.00475599
ENSG00000226210	437.27	-0.776155	0.250668	-3.09635	0.00195917	0.018077	WASH7P	1954	0.583921	0.00475843
ENSG00000107104	3068.19	0.680555	0.219794	3.09633	0.00195933	0.018077	KANK1	1955	1.60276	0.00476086
ENSG00000112851	4030.2	0.820855	0.265126	3.09609	0.00196091	0.0180822	ERBIN	1956	1.76645	0.0047633
ENSG00000205730	1435.68	0.728169	0.235258	3.0952	0.00196683	0.0181275	ITPRIPL2	1957	1.65654	0.00476573
ENSG00000133935	1856.04	0.69885	0.225857	3.09421	0.00197337	0.018176	C14orf1	1958	1.62321	0.00476817
ENSG00000214753	2537.48	0.693519	0.224143	3.0941	0.00197413	0.018176	HNRNPUL2	1959	1.61722	0.0047706
ENSG00000134186	2520.77	0.676989	0.218819	3.09384	0.00197586	0.0181826	PRPF38B	1960	1.5988	0.00477304
ENSG00000162738	94.5693	1.07033	0.346099	3.09256	0.00198436	0.0182515	VANGL2	1961	2.09992	0.00477547
ENSG00000244560	56.0489	-1.17777	0.38087	-3.09232	0.00198601	0.0182572	RP4-800G7.2	1962	0.442034	0.00477791
ENSG00000128298	134.906	0.957128	0.309577	3.09173	0.00198993	0.0182838	BAIAP2L2	1963	1.94144	0.00478034
ENSG00000181004	231.924	0.847509	0.27423	3.0905	0.00199819	0.0183503	BBS12	1964	1.79939	0.00478278
ENSG00000099889	193.589	-0.871733	0.282139	-3.08972	0.00200344	0.018389	ARVCF	1965	0.54649	0.00478521
ENSG00000168003	24125	-0.650954	0.210698	-3.08951	0.00200485	0.0183926	SLC3A2	1966	0.636859	0.00478765
ENSG00000169641	3624.29	0.713933	0.231134	3.08883	0.00200946	0.0184254	LUZP1	1967	1.64027	0.00479008
ENSG00000121067	1001.13	0.693931	0.224672	3.08863	0.00201079	0.0184271	SPOP	1968	1.61769	0.00479252
ENSG00000065882	1354.23	0.716534	0.232009	3.08839	0.00201245	0.0184271	TBC1D1	1969	1.64323	0.00479495
ENSG00000006282	1507.56	-0.67452	0.218408	-3.08835	0.00201274	0.0184271	SPATA20	1970	0.626541	0.00479739
ENSG00000197557	37.6339	-1.32794	0.43009	-3.08759	0.0020179	0.0184648	TTC30A	1971	0.398337	0.00479982
ENSG00000243449	241.881	-0.899612	0.291388	-3.08734	0.0020196	0.0184709	C4orf48	1972	0.536031	0.00480226
ENSG00000160752	2713.88	0.686584	0.222455	3.0864	0.00202594	0.0185195	FDPS	1973	1.60947	0.0048047
ENSG00000254185	308.236	0.859872	0.278632	3.08605	0.00202832	0.0185316	RP11-419L20.2	1974	1.81488	0.00480713
ENSG00000130590	54.9049	-1.22718	0.397686	-3.08579	0.00203009	0.0185316	SAMD10	1975	0.427152	0.00480957
ENSG00000112640	2664.89	0.749089	0.242757	3.08575	0.00203038	0.0185316	PPP2R5D	1976	1.68073	0.004812
ENSG00000065057	386.138	-0.786372	0.254881	-3.08525	0.00203378	0.0185532	NTHL1	1977	0.5798	0.00481444
ENSG00000125510	34.0952	-1.31377	0.425871	-3.08491	0.00203615	0.0185653	OPRL1	1978	0.402267	0.00481687
ENSG00000124209	3563.32	0.728749	0.236336	3.08353	0.00204559	0.0186371	RAB22A	1979	1.6572	0.00481931
ENSG00000213406	5209.79	0.673071	0.21829	3.08338	0.0020466	0.0186371	ANXA2P1	1980	1.59446	0.00482174
ENSG00000165312	1987.9	0.732952	0.237716	3.08331	0.00204715	0.0186371	OTUD1	1981	1.66204	0.00482418
ENSG00000226145	58498.8	-0.637783	0.20691	-3.08241	0.00205329	0.0186834	KRT16P6	1982	0.6427	0.00482661
ENSG00000143079	1913.05	0.676349	0.219461	3.08186	0.00205711	0.0187087	CTTNBP2NL	1983	1.59809	0.00482905
ENSG00000174799	606.338	0.73352	0.238028	3.08166	0.00205851	0.018712	CEP135	1984	1.66269	0.00483148
ENSG00000063176	164.356	-0.906615	0.294214	-3.08148	0.00205976	0.0187137	SPHK2	1985	0.533435	0.00483392
ENSG00000100034	1261.2	-0.688726	0.223521	-3.08125	0.00206131	0.0187183	PPM1F	1986	0.620401	0.00483635
ENSG00000214761	116.157	0.98848	0.320841	3.08091	0.00206372	0.0187307	HNRNPA1P15	1987	1.98409	0.00483879
ENSG00000217128	2475.3	0.772275	0.250777	3.07952	0.00207334	0.0188084	FNIP1	1988	1.70796	0.00484122
ENSG00000171700	326.027	-0.789714	0.25647	-3.07917	0.00207581	0.0188204	RGS19	1989	0.578459	0.00484366
ENSG00000115159	2714.99	0.789354	0.256365	3.07903	0.00207677	0.0188204	GPD2	1990	1.7283	0.00484609
ENSG00000162836	353.859	-0.827546	0.268794	-3.07874	0.00207877	0.0188213	ACP6	1991	0.563487	0.00484853
ENSG00000198420	2085.53	0.668977	0.217291	3.07871	0.00207896	0.0188213	TCAF1	1992	1.58995	0.00485096
ENSG00000172465	325.698	-0.94491	0.306972	-3.07816	0.0020828	0.0188281	TCEAL1	1993	0.519462	0.0048534
ENSG00000180532	12.8456	-1.45931	0.474084	-3.07816	0.00208282	NA	ZSCAN4	1994	0.363668	0.00485583
ENSG00000111348	599.131	0.768226	0.249574	3.07815	0.00208288	0.0188281	ARHGDIB	1995	1.70317	0.00485827
ENSG00000230247	138.32	0.954054	0.309948	3.07811	0.0020832	0.0188281	HNRNPH3P1	1996	1.93731	0.00486071
ENSG00000213237	62.8326	1.13895	0.37003	3.078	0.00208394	0.0188281	AC008155.1	1997	2.20221	0.00486314
ENSG00000104497	445.341	0.87605	0.284796	3.07606	0.00209756	0.0189337	SNX16	1998	1.83534	0.00486558
ENSG00000197982	1253.48	-0.701168	0.227946	-3.07603	0.00209774	0.0189337	C1orf122	1999	0.615074	0.00486801
[truncated: 625 more rows]
