# Supplementary material for: An oral keratinocyte life cycle model identifies novel host genome regulation by human papillomavirus 16 relevant to HPV positive head and neck cancer
Source: Oncotarget. 2017 Jun 1;8(47):81892–909. doi: 10.18632/oncotarget.18328 (PMC5669857; doi:10.18632/oncotarget.18328)
Supplement: Supplementary file 3 [file oncotarget-08-81892-s003.xlsx]

## Sheet: Sheet1
HPV16 viral gene expression in the duplicate samples used to generate the differential gene expression
IMM03	expression level					IMM07	expression level
HPV16_E1	7.13071					HPV16_E1	8.23671
HPV16_E2	28.7286					HPV16_E2	35.1972
HPV16_E4	35.3888					HPV16_E4	37.6231
HPV16_E5	63.2888					HPV16_E5	78.5265
HPV16_E6	25.5212					HPV16_E6	26.1254
HPV16_E7	58.3654					HPV16_E7	65.0682
HPV16_L1	0.249716					HPV16_L1	0.209179
HPV16_L2	0.402922					HPV16_L2	0.725724
